# Supplementary material for: The miRNAome of globe artichoke: conserved and novel micro RNAs and target analysis
Source: BMC Genomics. 2012 Jan 24;13:41. doi: 10.1186/1471-2164-13-41 (PMC3285030; doi:10.1186/1471-2164-13-41)
Supplement: Additional file 2 — Artichoke miRNAs. Conserved and novel miRNAs from artichoke, and their count as transcripts per million (TPM) in four sRNA libraries. [file 1471-2164-13-41-S2.XLS]

## Sheet: Foglio1
Additional File 2 Conserved and novel miRNAs from artichoke, and their count as transcripts per million (TPM ) in four sRNA libraries
			Leaves					Roots
Converved miRNAs	Sequence	Length	CP (TPM)	SP (TPM)	Chi-square	p-value		CP (TPM)	SP (TPM)	Chi-square	p-value
cca-miR156a	UGACAGAAGAGAGUGAGCAC	20	3340.41	10115.7	21713.6	0	**	424.913	415.314	0.349263	0.55453
cca-miR156a*	GCUCACUGCUCUAUCUGUCACC	22	21.7762	5.3603	70.7458	4.06353e-17	**	0.403526	0	1.78	0.182149
cca-miR156b	UGACAGAAGAGAGUGAGCACA	21	2800.66	9760.97	24411.1	0	**	70.2135	83.4255	3.52086	0.0606009
cca-miR156c	CGACAGAAGAGAGUGAGCAC	20	1.66231	2.27813	0.630524	0.427163		0.403526	0.4534	0.00906353	0.924154
cca-miR156d	UGACAGAAGAGAGCGAGCAC	20	0.997385	6.83438	26.8327	2.21847e-07	**	0.403526	0	1.78	0.182149
cca-miR156e	CGACAGAAGAGAGUGAGCAUA	21	0.332462	1.60809	5.21771	0.022358		0.403526	0	1.78	0.182149
cca-miR156f	CUGACAGAAGAUAGAGAGCAC	21	0.332462	1.8761	6.68549	0.00972006	**	0.807052	0.680099	0.0352364	0.851101
cca-miR156g	UGACAGAAGAGAGAGAGCAC	20	0.332462	0.804045	1.24792	0.263951		0	0	/	/	/
cca-miR156h	UGACAGAGGAGAGUGAGCAC	20	0.332462	2.68015	11.2465	0.000797727	**	0	0.680099	1.68539	0.19421
cca-miR156i	UUGACAGAAGAUAGAGGGCAC	21	0.166231	1.47408	6.39875	0.0114201		0	1.1335	2.80899	0.0937375
cca-miR156j	UGACAGAAGAGAGAGAGCACA	21	0	0.268015	1.61231	0.204168		0.403526	0	1.78	0.182149
cca-miR156k	UGACAGAAGAGAGGGAGCAC	20	0	0.268015	1.61231	0.204168		0	0	/	/	/
cca-miR156l	UGUCAGAAGAGAGUGAGCAC	20	0	0.134007	0.806153	0.36926		0	0.4534	1.12359	0.289146
cca-miR156m	UUGACAGAAGAAAGAGAGCAC	21	0	0.670037	4.03076	0.0446777		0	0.4534	1.12359	0.289146
cca-miR156n	UUGACAGAAGAGAGAGAGCAC	21	0	0.268015	1.61231	0.204168		0	0	/	/	/
cca-miR157a	UUGACAGAAGAUAGAGAGCAC	21	1093.63	8724.15	36658.9	0	**	989.042	1928.54	881.91	8.40158e-194	**
cca-miR157b	UGACAGAAGAUAGAGAGCAC	20	250.676	549.431	714.761	1.84452e-157	**	39.5455	33.7783	1.4721	0.225014
cca-miR159a	UUUGGAUUGAAGGGAGCUCUA	21	12318.2	3607.35	33972.9	0	**	1487.8	561.762	1521.92	0	**
cca-miR159b	UUUGGAUUGAAGGGAGCUCUU	21	34.9085	11.2566	85.4185	2.41451e-20	**	4.03526	2.7204	0.859047	0.354006
cca-miR159c	CUUGGAUUGAAGGGAGCUCUA	21	5.31939	1.47408	15.4367	8.53159e-05	**	2.82468	0.2267	9.22275	0.00239027	**
cca-miR159d	UUUGGACUGAAGGGAGCUCUA	21	2.82593	0.938052	6.66644	0.0098245	**	1.21058	0	5.34001	0.0208414
cca-miR159e	UUUGGAUUGAAGGGAGCUCUG	21	2.32723	1.34007	1.82273	0.176989		1.21058	0.4534	1.25344	0.262896
cca-miR159f	CUUGGAUUGAAGGGAGCUCU	20	0.997385	0.268015	2.98515	0.0840317		0.807052	0	3.56	0.0591876
cca-miR160-1	UGCCUGGCUCCCUGUAUGCCA	21	23.771	15.0088	13.5161	0.000236525	**	29.0539	13.602	19.7731	8.72015e-06	**
cca-miR160-2	UGCCUGGCUCCCUGUAUGCCA	21	23.771	15.0088	13.5161	0.000236525	**	29.0539	13.602	19.7731	8.72015e-06	**
cca-miR162a	UCGAUAAACCUCUGCAUCCAG	21	10.4725	3.35019	25.8778	3.63731e-07	**	10.4917	2.0403	22.3083	2.322e-06	**
cca-miR162b	UCGAUAAACCUCUGCAUCCA	20	0	0.134007	0.806153	0.36926		0	0.2267	0.561797	0.453537
cca-miR164a	UGGAGAAGCAGGGUACGUGCA	21	1346.3	203.423	6101.43	0	**	403.93	8.38789	1647.9	0	**
cca-miR164b	UGGAGAAGCAGGGCACGUGCA	21	0.997385	0.670037	0.437307	0.508425		0.403526	0	1.78	0.182149
cca-miR164c	CAUGUGCCCAUCUUCACCAUC	21	0.664924	0.53603	0.093225	0.760117		0	0	/	/	/
cca-miR165	UCGGACCAGGCUUCAUCCCCC	21	0.332462	0.134007	0.589331	0.442678		0	0	/	/	/
cca-miR166a	UCGGACCAGGCUUCAUUCCUC	21	605.579	184.394	1587.26	0	**	390.21	87.0527	743.776	9.05166e-164	**
cca-miR166b	UCGGACCAGGCUUCAUUCCCC	21	576.821	294.012	634.168	6.19907e-140	**	460.423	104.735	862.945	1.11525e-189	**
cca-miR166c	UCGGACCAGGCUUCAUUCCU	20	11.4699	1.47408	56.0675	7.0025e-14	**	6.45642	2.7204	5.44928	0.0195764
cca-miR166d	GGAAUGUUGUCUGGCUCGAGG	21	376.513	116.855	965.052	7.09313e-212	**	220.729	11.1083	806.002	2.67432e-177	**
cca-miR166d*	UCGGACCAGGCUUCAUUCCUU	21	76.9649	28.6776	154.617	1.69751e-35	**	3.22821	0.4534	8.41674	0.00371781	**
cca-miR166e	UCGGACCAGGCUUCAUUCC	19	8.64401	1.20607	40.7133	1.76281e-10	**	4.84231	2.0403	4.08696	0.0432154
cca-miR166f	UCGGACCAGGCUUCAUUCCC	20	5.31939	2.01011	10.4599	0.00121992	**	0.403526	2.7204	4.51376	0.0336232
cca-miR166g	UCGGACCAGGCUUCAUUCCCU	21	2.65969	0.402022	12.0428	0.000519925	**	0.403526	0	1.78	0.182149
cca-mir166h	CUCGGACCAGGCUUCAUUCCC	21	10.9712	4.02022	22.5937	2.00139e-06	**	8.07052	0	35.6001	2.42271e-09	**
cca-mir166i	GGAAUGUUGUUUGGCUCGAGG	21	85.6089	24.6574	238.602	7.93532e-54	**	37.1244	2.7204	124.414	6.83887e-29	**
cca-mir166l	GGACUGUUGUCUGGCUCGAGG	21	25.2671	4.28824	107.377	3.68068e-25	**	3.22821	0.2267	10.9424	0.000939859	**
cca-miR167a	UGAAGCUGCCAGCAUGAUCUGG	22	3466.58	724.444	12879.2	0	**	180.78	12.6952	612.821	2.72366e-135	**
cca-miR167b	UGAAGCUGCCAGCAUGAUCUG	21	32.2488	9.78255	84.8629	3.19795e-20	**	0	0.4534	1.12359	0.289146
cca-miR167c	UGAAGCUGCCAGCAUGAUCUA	21	10.9712	4.95828	15.758	7.19813e-05	**	19.7728	3.8539	41.9723	9.25769e-11	**
cca-miR167d	UGAAGCUGCCAGCAUGAUCUAA	22	1.49608	0.134007	8.32835	0.00390312	**	0.403526	0	1.78	0.182149
cca-miR167e	UGAAGCUGCCAGCAUGAUCUGA	22	1.16362	0.134007	5.94859	0.0147291		0.807052	0	3.56	0.0591876
cca-miR167f	UGAAGCUGCCAGCAUGAUCUU	21	0.332462	0.804045	1.24792	0.263951		0.403526	0	1.78	0.182149
cca-miR168a	UCGCUUGGUGCAGGUCGGGAA	21	19.1166	13.6688	6.1397	0.013218		10.0882	2.4937	17.5134	2.85292e-05	**
cca-miR168b	CCCGCCUUGCAUCAACUGAAU	21	7.31416	9.51453	1.88998	0.169204		4.84231	1.1335	8.84503	0.00293888	**
cca-miR169a-1	CAGCCAAGGAUGACUUGCCGG	21	3.49085	0.938052	10.448	0.0012278	**	0.807052	0	3.56	0.0591876
cca-miR169a-2	CAGCCAAGGAUGACUUGCCGG	21	3.49085	0.938052	10.448	0.0012278	**	0.807052	0	3.56	0.0591876
cca-miR169b	AGCCAAGGAUGACUUGCCGG	20	0.664924	0	4.96184	0.0259126		0	0	/	/	/
cca-miR170	UAUUGGCCUGGUUCACUCAGA	21	53.8588	14.4728	161.203	6.17744e-37	**	0	0	/	/	/
cca-miR171a	UGAUUGAGCCGUGCCAAUAUC	21	21.1113	29.4816	9.06411	0.00260675	**	6.05289	3.1738	3.12459	0.0771194
cca-miR171b	UUGAGCCGUGCCAAUAUCACG	21	16.9556	2.27813	81.2673	1.97163e-19	**	0.807052	0.4534	0.341799	0.558793
cca-miR171c	UUGAGCCGCGCCAAUAUCACU	21	0.831154	0.53603	0.434438	0.509819		0.807052	0.2267	1.22727	0.267939
cca-miR171d	UUGAGCCGUGCCAAUAUCAC	20	0.831154	0.268015	2.03373	0.153843		0	0	/	/	/
cca-miR171e	UGAUUGAGCCGUGCCAAUAUU	21	0.498693	0	3.72138	0.05372		0	0	/	/	/
cca-miR172a	AGAAUCUUGAUGAUGCUGCAU	21	25.932	13.1327	28.9538	7.41262e-08	**	0.403526	0	1.78	0.182149
cca-miR172b	AGAAUCUUGAUGAUGCUGCAG	21	7.81285	1.7421	27.5737	1.5122e-07	**	68.1959	5.66749	220.314	7.72413e-50	**
cca-miR319a	UUGGACUGAAGGGAGCUCCC	20	165.732	124.627	39.3672	3.51154e-10	**	27.0362	13.8287	14.8977	0.000113499	**
cca-miR319b	UUGGACUGAAGGGAGCUCC	19	17.7867	12.5967	6.01596	0.0141771		4.84231	2.267	3.29546	0.0694715
cca-miR319c	UUGGACUGAAGGGAGCUCCCU	21	13.2985	10.4526	2.30114	0.129279		73.0382	26.7506	78.3348	8.69745e-19	**
cca-miR319d	CUUGGACUGAAGGGAGCUCC	20	4.65446	2.68015	3.64546	0.0562222		2.01763	0.4534	3.82104	0.0506129
cca-miR319e	CUUGGACUGAAGGGAGCUCC	20	2.65969	4.15423	2.13342	0.144119		2.01763	1.8136	0.035005	0.851585
cca-miR390	AAGCUCAGGAGGGAUAGCGCC	21	5.15316	0.670037	25.0622	5.55113e-07	**	1.6141	0	7.12001	0.00762283	**
cca-miR393a	UCCAAAGGGAUCGCAUUGAUCC	22	8.31154	3.08217	16.8166	4.11718e-05	**	2.01763	2.7204	0.31758	0.573066
cca-miR393b	UCCAAAGGGAUCGCAUUGAUC	21	0.664924	0	4.96184	0.0259126		0	0.2267	0.561797	0.453537
cca-miR394	UUGGCAUUCUGUCCACCUCC	20	32.7475	10.1846	83.7136	5.71912e-20	**	2.82468	3.4005	0.164749	0.684822
cca-miR395a	CUGAAGUGUUUGGGGGAACUC	21	148.943	34.1719	513.789	9.50088e-114	**	4.03526	1.5869	3.85461	0.0496094
cca-miR395b-1	CUGAAGUGUUUGGAGGAACUC	21	10.805	1.8761	45.3034	1.68755e-11	**	1.6141	0	7.12001	0.00762283	**
cca-miR395b-2	CUGAAGUGUUUGGAGGAACUC	21	10.805	1.8761	45.3034	1.68755e-11	**	1.6141	0	7.12001	0.00762283	**
cca-miR395c	UGAAGUGUUUGGGGGAACUC	20	2.82593	0.804045	7.9789	0.00473257	**	0	0	/	/	/
cca-miR396a	UUCCACAGCUUUCUUGAACUU	21	130.657	77.9924	91.0256	1.41826e-21	**	10.0882	3.8539	10.1158	0.00147005	**
cca-miR396a*	GUUCAAUAAAGCUGUGGGAAA	21	0	0.402022	2.41846	0.119913		0	0	/	/	/
cca-miR396b	UUCCACAGCUUUCUUGAACUG	21	27.5943	19.6991	8.94035	0.0027894	**	51.2478	33.3249	12.8163	0.000343615	**
cca-miR396c	UUCCACGGCUUUCUUGAACUU	21	10.1401	6.83438	4.37998	0.0363634		0	0	/	/	/
cca-miR396d	UUCCACAGCUUUCUUGAACU	20	2.82593	0.53603	11.2091	0.00081396	**	0.807052	0.4534	0.341799	0.558793
cca-miR396e	UUCCACGGCUUUCUUGAACUG	21	1.16362	0.938052	0.163144	0.686278		0	0	/	/	/
cca-miR396f	UUCCACAGCUUUCUUGAACUA	21	0.664924	0.804045	0.0868854	0.768175		0.403526	0	1.78	0.182149
cca-miR396g	GUUCAAUAAAGCUGUGGGAAG	21	2393.06	398.94	10288.4	0	**	214.272	23.3501	628.552	1.03228e-138	**
cca-miR397a	UCAUUGAGUGCAGCGUUGAUG	21	4570.52	732.217	20115.3	0	**	4385.52	142.367	17148.8	0	**
cca-miR397b	UUAUUGAGUGCAGCGUUGAUG	21	6.15054	2.41213	11.407	0.000731675	**	17.3516	0.2267	72.8592	1.39236e-17	**
cca-miR397c	UCAUUGAGUGCAGCGUUGAUGU	22	6.15054	0.670037	32.1035	1.46173e-08	**	7.26347	0.4534	25.3485	4.78534e-07	**
cca-miR397d	AUUGAGUGCAGCGUUGAUGA	20	4.65446	0.938052	17.715	2.56601e-05	**	2.01763	1.5869	0.169009	0.680994
cca-miR397e	UCAUUGAGCGCAGCGUUGAUG	21	1.82854	0.134007	10.7418	0.00104741	**	7.66699	0.680099	24.2563	8.4331e-07	**
cca-miR397f	CCAUUGAGUGCAGCGUUGAUG	21	1.16362	0.134007	5.94859	0.0147291		1.6141	0	7.12001	0.00762283	**
cca-miR397g	UCAUUGAGUGCAUCGUUGAUG	21	0.332462	0.134007	0.589331	0.442678		0.403526	0	1.78	0.182149
cca-miR397h	AUUGAGUGCAGCGUUGAUGAA	21	211.279	60.7054	590.443	2.00708e-130	**	122.672	16.5491	326.571	5.36643e-73	**
cca-miR397i	UCAUUGAGUGCAGCGUUGACG	21	0.997385	0	7.44276	0.00636921	**	2.01763	0	8.90001	0.00285168	**
cca-miR398a	UGUGUUCUCAGGUCGCCCCUG	21	333.293	109.484	796.98	2.44682e-175	**	207.009	39.2191	448.67	1.40431e-99	**
cca-miR398b	UGUGUUCUCAGGUCACCCCUU	21	0.498693	0	3.72138	0.05372		0.807052	0.2267	1.22727	0.267939
cca-miR399a	UGCCAAAGGAGAUUUGCCCUG	21	1.16362	1.60809	0.466765	0.494479		0	0.2267	0.561797	0.453537
cca-miR399b	UGCCAAAGAAGAUUUGCCCUG	21	0.498693	0.268015	0.47775	0.489443		0.403526	0	1.78	0.182149
cca-miR403	UUAGAUUCACGCACAAACUCG	21	34.7423	17.957	36.875	1.25951e-09	**	14.1234	5.89419	12.1358	0.000494632	**
cca-miR408a	UGCACUGCCUCUUCCCUGGCU	21	36.0721	20.7712	28.253	1.06449e-07	**	13.7199	1.1335	44.4035	2.67208e-11	**
cca-miR408b	AUGCACUGCCUCUUCCCUGGC	21	20.6126	7.90644	39.6045	3.10964e-10	**	12.1058	2.4937	24.6338	6.93258e-07	**
novel miRNAs	Sequence	Length	CP (TPM)	SP (TPM)	Chi-square	p-value		CP (TPM)	SP (TPM)	Chi-square	p-value
cca-novel-1-5p	UGUCUAAGACAACUCCUUGGA	21	0.498693	0	3.72138	0.05372		0	0	/	/	/
cca-novel-1-3p	CAAGAAGUUGUCUUAGGCAUG	21	0.332462	3.35019	15.141	9.97707e-05	**	0	0.680099	1.68539	0.19421
cca-novel-2	AUACGACAAAUAGAACAAAUAAAC	24	2.82593	3.08217	0.0736915	0.786036		2.82468	1.3602	/	/	/
cca-novel-3	ACGAAAACAUGUUGGUCUCACGUG	24	2.32723	0.402022	9.78739	0.00175712	**	1.21058	0.2267	1.68539	0.19421
cca-novel-4-5p	UUGCAAGUAUCCGGAUUUAAA	21	0.997385	0.134007	4.78039	0.0287856		0.807052	0	1.80345	0.179296
cca-novel-4-3p	UUAAAUCCGGAUACUUGCAAC	21	0.498693	0.134007	1.49257	0.221818		0	0	2.64545	0.103846
cca-novel-5	AAAGGGGACAAUAUCUGGUACGGU	24	2.99216	1.20607	5.30399	0.0212767		0.807052	0	3.56	0.0591876
cca-novel-6	CACGAAAACAGACUGGUCUCACA	23	2.82593	2.01011	0.933666	0.333912		1.6141	0.2267	/	/	/
cca-novel-7 -1	UGAGAAGCGUAAGAAGGGAUC	21	2.49346	0.804045	6.1012	0.013509		0.807052	0	3.56	0.0591876
cca-novel-7-2	UGAGAAGCGUAAGAAGGGAUC	21	2.49346	0.804045	6.1012	0.013509		0.807052	0	4.20837	0.040225
cca-novel-7-3	UGAGAAGCGUAAGAAGGGAUC	21	2.49346	0.804045	6.1012	0.013509		0.807052	0	3.56	0.0591876
cca-novel-8	AUGGACGUGUUAUUCAUCAUGAAU	24	7.31416	15.5449	19.0072	1.30224e-05	**	0.807052	0	3.56	0.0591876
cca-novel-9-5p	AUCUUGUAACAUUUGAUGAUGUGG	24	0.498693	0	3.72138	0.05372		0	0	3.56	0.0591876
cca-novel-9-3p	AUCCACGUCAUCAAAUGUUACAAG	24	0.332462	0	2.48092	0.115235		0	0	3.56	0.0591876
cca-novel-10-5p	UCUUUAUGUCACGAUGUAUGAC	22	388.482	110.288	1099.68	3.86951e-241	**	140.427	10.6549	/	/	/
cca-novel-10-3p	CAUGCAUGGUGAUAUAAAUAGC	22	18.7841	6.43236	42.5397	6.92627e-11	**	17.7551	5.2141	/	/	/
cca-novel-11	GAAGUUUCAAGUGUAAAAAAGUGG	24	0.332462	0	2.48092	0.115235		2.01763	0.2267	466.088	2.27503e-103	**
cca-novel-12	UCUGAAACUCAAGAACACGUUG	22	105.889	64.8596	67.4188	2.19541e-16	**	87.5651	38.3123	25.6611	4.06958e-07	**
cca-novel-13-5p	UGAAAGGAAUCAUGAACGUGA	21	1.16362	0.402022	2.60379	0.106608		0	0	5.84364	0.0156334
cca-novel-13-3p	UCACGUCCAUUGUCCCUUUCA	21	2.49346	0.53603	9.05274	0.00262301	**	0.403526	0.2267	68.7033	1.14449e-16	**
cca-novel-14	AAGCGUAAGAAGAGAUCUGAACC	23	2.49346	3.88622	1.97905	0.159491		2.42116	0.906799	/	/	/
cca-novel-15	AUAAGGAGAGUUAAGCUGAGAAGC	24	1.99477	0.268015	9.56078	0.00198778	**	1.21058	0	0.170899	0.679314
cca-novel-16-5p	GUAAGAAGAGAUCUCCACCCUUGG	24	0.664924	0	4.96184	0.0259126		0.403526	0	2.50689	0.11335
cca-novel-16-3p	AUCAAGGGUUCAGAUCUCUUCUU	23	0	0	/	/	/	0.807052	0	5.34001	0.0208414
cca-novel-17	UAUGGUGAGAAGGGUAAGAAG	21	2.32723	1.07206	3.21473	0.0729783		0.403526	0.2267	1.78	0.182149
cca-novel-18	UCUGGACGGUAUGCACAUGUGCAU	24	31.9163	23.1833	9.38013	0.0021935	**	15.7375	4.3073	3.56	0.0591876
cca-novel-19	UUCAAGAAAGCUGUGGGAAAA	21	1.99477	2.01011	0.00039132	0.984217		0	0	0.170899	0.679314
cca-novel-20-5p	CAUGCUUGUGAUCAAAUGAUG	21	0.332462	0.268015	0.0466125	0.829066		0	0.4534	24.6242	6.96714e-07	**
cca-novel-20-3p	UCAUUUGAUCACAAGCAUGAG	21	6.15054	0.670037	32.1035	1.46173e-08	**	2.42116	0	/	/	/
cca-novel-21	GGUUAGGUUGAUCGGGUUGAAGAC	24	2.65969	0.268015	14.2657	0.000158731	**	2.01763	0.2267	1.12359	0.289146
cca-novel-22-5p	UGGAAUUGGGUGCUUCGGAAGA	22	573.829	210.526	1180.04	1.32824e-258	**	192.078	65.0628	10.68	0.00108299	**
cca-novel-22-3p	UUCCGAGGCCACCCAUUCCAAC	22	62.3366	63.7876	0.111065	0.738935		170.288	88.8663	5.84364	0.0156334
** signf. at 0.01 level
CP: control plant
SP: stressed plant
TPM: transcript per million
