# Supplementary material for: The miRNAome of globe artichoke: conserved and novel micro RNAs and target analysis
Source: BMC Genomics. 2012 Jan 24;13:41. doi: 10.1186/1471-2164-13-41 (PMC3285030; doi:10.1186/1471-2164-13-41)
Supplement: Additional file 4 — miRNA conservation. Conservation of known artichoke miRNAs across 46 plant species. [file 1471-2164-13-41-S4.XLSX]

## Sheet: Foglio1
Additional File 4 Conservation of known artichoke miRNAs across 46 plant species
						DICOTS																														MONOCOTS
	Chlamydomonas reinhardtii	Picea abies	Pinus taeda	Physcomitrella patens	Selaginella moellendorffii	Arabidopsis lyrata	Arabidopsis thaliana	Brassica napus	Brassica oleracea	Brassica rapa	Carica papaya	Ricinus communis	Arachis hypogaea	Glycine max	Glycine soja	Lotus japonicus	Medicago truncatula	Phaseolus vulgaris	Vigna unguiculata	Rehmannia glutinosa	Gossypium arboreum	Gossypium herbecium	Gossypium hirsutum	Gossypium raimondii	Theobroma cacao	Aquilegia coerulea	Malus domestica	Citrus clementine	Citrus reticulata	Citrus sinensis	Citrus trifoliata	Populus euphratica	Populus trichocarpa	Solanum lycopersicum	Vitis vinifera	Aegilops tauschii	Brachypodium distachyon	Festuca arundinacea	Hordeum vulgare	Oryza sativa	Saccharum officinarum	Saccharum ssp.	Sorghum bicolor	Triticum aestivum	Triticum turgidum	Zea mays
cca-miR156a
cca-miR156a*
cca-miR156b
cca-miR156c
cca-miR156d
cca-miR156e
cca-miR156f
cca-miR156g
cca-miR156h
cca-miR156i
cca-miR156j
cca-miR156k
cca-miR156l
cca-miR156m
cca-miR156n
cca-miR157a
cca-miR157b
cca-miR159a
cca-miR159b
cca-miR159c
cca-miR159d
cca-miR159e
cca-miR159f
cca-miR160-1
cca-miR160-2
cca-miR162a
cca-miR162b
cca-miR164a
cca-miR164b
cca-miR164c
cca-miR165
cca-miR166a
cca-miR166b
cca-miR166c
cca-miR166d
cca-miR166d*
cca-miR166e
cca-miR166f
cca-miR166g
cca-miR166h
cca-miR166i
cca-miR166l
cca-miR167a
cca-miR167b
cca-miR167c
cca-miR167d
cca-miR167e
cca-miR167f
cca-miR168a
cca-miR168b
cca-miR169a-1
cca-miR169a-2
cca-miR169b
cca-miR170
cca-miR171a
cca-miR171b
cca-miR171c
cca-miR171d
cca-miR171e
cca-miR172a
cca-miR172b
cca-miR319a
cca-miR319b
cca-miR319c
cca-miR319d
cca-miR319e
cca-miR390
cca-miR393a
cca-miR393b
cca-miR394
cca-miR395a
cca-miR395b-1
cca-miR395b-2
cca-miR395c
cca-miR396a
cca-miR396a*
cca-miR396b
cca-miR396c
cca-miR396d
cca-miR396e
cca-miR396f
cca-miR396g
cca-miR397a
cca-miR397b
cca-miR397c
cca-miR397d
cca-miR397e
cca-miR397f
cca-miR397g
cca-miR397h
cca-miR397i
cca-miR398a
cca-miR398b
cca-miR399a
cca-miR399b
cca-miR403
cca-miR408a
cca-miR408b
