# Supplementary material for: The miRNAome of globe artichoke: conserved and novel micro RNAs and target analysis
Source: BMC Genomics. 2012 Jan 24;13:41. doi: 10.1186/1471-2164-13-41 (PMC3285030; doi:10.1186/1471-2164-13-41)
Supplement: Additional file 7 — Target annotation. Artichoke miRNA targets annotated according to GO terms for Arabidopsis homologous proteins. [file 1471-2164-13-41-S7.XLS]

## Sheet: Foglio1
Additional File 7 Artichoke miRNA targets annotated according to GO terms for Arabidopsis homologous proteins
Artichoke target sequence	Arabidopsis locus	Gene Model(s)	GO term	Category	Code	GO Slim	Reference	Made by:
			(GO ID)
GE610452.1	AT3G03890	AT3G03890.1	FMN binding	function	IEA	other binding | nucleotide binding	AnalysisReference:501739686	TAIR
			( GO:0010181 )					2010-09-13
		AT3G03890.2	chloroplast	compartment	IDA	chloroplast	Publication:501724486|PMID:18431481	NA
			( GO:0009507 )					2008-09-26
		AT3G03890.1	chloroplast	compartment	IDA	chloroplast	Publication:501724486|PMID:18431481	NA
			( GO:0009507 )					2008-09-26
		AT3G03890.2	FMN binding	function	IEA	other binding | nucleotide binding	AnalysisReference:501739686	TAIR
			( GO:0010181 )					2010-09-13
GE610743.1	AT5G07680	AT5G07680	multicellular organismal development	process	ISS	developmental processes	Communication:501714663	TIGR
			( GO:0007275 )					2003-09-15
		AT5G07680.1	regulation of transcription, DNA-dependent	process	IEA	other cellular processes | other metabolic processes	AnalysisReference:501739686	TAIR
			( GO:0006355 )					2011-03-18
		AT5G07680	regulation of transcription, DNA-dependent	process	ISS	other cellular processes | other metabolic processes	Publication:1345963|PMID:11118137	NA
			( GO:0006355 )					2011-06-13
		AT5G07680	cellular_component_unknown	compartment	ND	unknown cellular components	Communication:1345790	TAIR
			( GO:0005575 )					2006-10-19
		AT5G07680.2	regulation of transcription, DNA-dependent	process	IEA	other cellular processes | other metabolic processes	AnalysisReference:501739686	TAIR
			( GO:0006355 )					2011-03-18
		AT5G07680	sequence-specific DNA binding transcription factor activity	function	ISS	transcription factor activity	Publication:1345963|PMID:11118137	TAIR
			( GO:0003700 )					2003-06-06
GE611761.1	AT4G02570	AT4G02570	protein binding	function	IPI	protein binding	Publication:501714599|PMID:15659098	TAIR
			( GO:0005515 )					2008-08-06
		AT4G02570.3	cytosol	compartment	IDA	cytosol	Publication:501741191|PMID:21166475	NA
			( GO:0005829 )					2011-06-01
		AT4G02570.1	cytosol	compartment	IDA	cytosol	Publication:501741191|PMID:21166475	NA
			( GO:0005829 )					2011-06-01
		AT4G02570	SCF complex assembly	process	IPI	other cellular processes | cell organization and biogenesis	Publication:501715213|PMID:15860010	TAIR
			( GO:0010265 )					2006-05-11
		AT4G02570	nucleus	compartment	IDA	nucleus	Publication:1346131|PMID:11387208	TAIR
			( GO:0005634 )					2006-05-11
		AT4G02570	protein binding	function	IPI	protein binding	Publication:501711621|PMID:14675533	NA
			( GO:0005515 )					2011-06-13
		AT4G02570	condensed nuclear chromosome	compartment	IDA	nucleus | other intracellular components	Publication:501681585|PMID:0012058059	TAIR
			( GO:0000794 )					2006-05-11
		AT4G02570	protein binding	function	IPI	protein binding	Publication:501715079|PMID:15749712	NA
			( GO:0005515 )					2011-06-13
		AT4G02570	embryo development ending in seed dormancy	process	IMP	developmental processes	Publication:770|PMID:10654597	TAIR
			( GO:0009793 )					2006-05-11
		AT4G02570.2	cytosol	compartment	IDA	cytosol	Publication:501741191|PMID:21166475	NA
			( GO:0005829 )					2011-06-01
		AT4G02570	protein binding	function	IPI	protein binding	Publication:501729013|PMID:18835996	NA
			( GO:0005515 )					2011-06-13
		AT4G02570	jasmonic acid mediated signaling pathway	process	TAS	signal transduction | other cellular processes	Publication:501715213|PMID:15860010	TAIR
			( GO:0009867 )					2006-05-11
		AT4G02570	phragmoplast	compartment	IDA	other cytoplasmic components | other intracellular components	Publication:1346131|PMID:11387208	TAIR
			( GO:0009524 )					2006-05-11
		AT4G02570	ubiquitin ligase complex	compartment	IPI	other intracellular components	Publication:1367|PMID:10398681	TAIR
			( GO:0000151 )					2006-05-11
		AT4G02570	protein binding	function	IPI	protein binding	Publication:501712394|PMID:15161962	NA
			( GO:0005515 )					2011-06-13
		AT4G02570	cytoplasm	compartment	IDA	other cytoplasmic components	Publication:501681585|PMID:0012058059	TAIR
			( GO:0005737 )					2006-05-11
		AT4G02570	response to auxin stimulus	process	IMP	other biological processes	Publication:770|PMID:10654597	TAIR
			( GO:0009733 )					2006-05-11
		AT4G02570	protein binding	function	IPI	protein binding	Publication:501714599|PMID:15659098	TAIR
			( GO:0005515 )					2006-10-04
		AT4G02570	protein binding	function	IPI	protein binding	Publication:501682926|PMID:12468727	NA
			( GO:0005515 )					2011-06-13
		AT4G02570	cell cycle	process	ISS	other cellular processes	Communication:501714663	TIGR
			( GO:0007049 )					2003-09-03
		AT4G02570	spindle	compartment	IDA	other intracellular components	Publication:1346131|PMID:11387208	TAIR
			( GO:0005819 )					2006-05-11
		AT4G02570	protein binding	function	IPI	protein binding	Publication:501681819|PMID:12172031	NA
			( GO:0005515 )					2011-06-13
		AT4G02570	regulation of circadian rhythm	process	IMP	other biological processes	Publication:501724479|PMID:18433436	TAIR
			( GO:0042752 )					2008-06-23
		AT4G02570	protein binding	function	IPI	protein binding	Publication:501705821|PMID:12682009	NA
			( GO:0005515 )					2011-06-13
		AT4G02570	protein binding	function	IPI	protein binding	Publication:501712617|PMID:15208392	NA
			( GO:0005515 )					2011-06-13
		AT4G02570	response to jasmonic acid stimulus	process	IMP	other biological processes | other biological processes	Publication:501715213|PMID:15860010	TAIR
			( GO:0009753 )					2006-05-11
		AT4G02570	protein binding	function	IPI	protein binding	Publication:501682626|PMID:12381738	NA
			( GO:0005515 )					2011-06-13
GE604670.1	AT2G28550	AT2G28550	vegetative to reproductive phase transition of meristem	process	IMP	developmental processes	Publication:501723093|PMID:17890372	TAIR
			( GO:0010228 )					2008-11-21
		AT2G28550	nucleus	compartment	IC	nucleus	Publication:101|PMID:10948255	TIGR
			( GO:0005634 )					2003-04-17
		AT2G28550	organ morphogenesis	process	IMP	developmental processes	Publication:2476|PMID:9636071	TIGR
			( GO:0009887 )					2003-04-17
		AT2G28550	sequence-specific DNA binding transcription factor activity	function	ISS	transcription factor activity	Publication:1345963|PMID:11118137	TAIR
			( GO:0003700 )					2003-06-06
		AT2G28550	regulation of transcription, DNA-dependent	process	TAS	other cellular processes | other metabolic processes	Publication:4032|PMID:8742706	TIGR
			( GO:0006355 )					2003-04-17
		AT2G28550	sequence-specific DNA binding transcription factor activity	function	TAS	transcription factor activity	Publication:101|PMID:10948255	TIGR
			( GO:0003700 )					2003-04-17
		AT2G28550	sequence-specific DNA binding transcription factor activity	function	TAS	transcription factor activity	Publication:3195|PMID:9192694	TIGR
			( GO:0003700 )					2003-04-17
		AT2G28550	DNA binding	function	TAS	DNA or RNA binding	Publication:3195|PMID:9192694	TIGR
			( GO:0003677 )					2003-04-17
		AT2G28550	regulation of transcription, DNA-dependent	process	ISS	other cellular processes | other metabolic processes	Publication:1345963|PMID:11118137	NA
			( GO:0006355 )					2011-06-13
GE600219.1	AT4G28730	AT4G28730.1	protein disulfide oxidoreductase activity	function	IEA	other enzyme activity	AnalysisReference:501739686	TAIR
			( GO:0015035 )					2010-09-13
		AT4G28730.1	cell redox homeostasis	process	IEA	other cellular processes	AnalysisReference:501739686	TAIR
			( GO:0045454 )					2010-09-13
		AT4G28730	oxidation-reduction process	process	IEA	other metabolic processes	AnalysisReference:501739686	NA
			( GO:0055114 )					2011-06-13
		AT4G28730.1	chloroplast	compartment	IDA	chloroplast	Publication:501724486|PMID:18431481	NA
			( GO:0009507 )					2008-09-26
		AT4G28730.1	electron carrier activity	function	IEA	other molecular functions	AnalysisReference:501739686	TAIR
			( GO:0009055 )					2010-09-13
GE596188.1	AT1G53160	AT1G53160	DNA binding	function	ISS	DNA or RNA binding	Communication:501714663	TIGR
			( GO:0003677 )					2003-09-26
		AT1G53160	regulation of transcription, DNA-dependent	process	TAS	other cellular processes | other metabolic processes	Publication:1345963|PMID:11118137	TAIR
			( GO:0006355 )					2011-03-18
		AT1G53160.2	nucleus	compartment	IEA	nucleus	AnalysisReference:501739686	TAIR
			( GO:0005634 )					2010-09-13
		AT1G53160.1	nucleus	compartment	IEA	nucleus	AnalysisReference:501739686	TAIR
			( GO:0005634 )					2010-09-13
		AT1G53160	regulation of vegetative phase change	process	IMP	developmental processes	Publication:501719725|PMID:16914499	TAIR
			( GO:0010321 )					2006-12-21
		AT1G53160	regulation of transcription, DNA-dependent	process	ISS	other cellular processes | other metabolic processes	Publication:1345963|PMID:11118137	NA
			( GO:0006355 )					2011-06-13
		AT1G53160	nucleus	compartment	ISS	nucleus	Communication:501714663	TIGR
			( GO:0005634 )					2003-09-26
		AT1G53160	sequence-specific DNA binding transcription factor activity	function	ISS	transcription factor activity	Publication:1345963|PMID:11118137	TAIR
			( GO:0003700 )					2003-06-06
GE592883.1	AT3G15270	AT3G15270	regulation of transcription, DNA-dependent	process	ISS	other cellular processes | other metabolic processes	Publication:1345963|PMID:11118137	NA
			( GO:0006355 )					2011-06-13
		AT3G15270	sequence-specific DNA binding transcription factor activity	function	ISS	transcription factor activity	Publication:1345963|PMID:11118137	TAIR
			( GO:0003700 )					2003-06-06
		AT3G15270.1	nucleus	compartment	IEA	nucleus	AnalysisReference:501739686	TAIR
			( GO:0005634 )					2010-09-13
		AT3G15270	DNA binding	function	ISS	DNA or RNA binding	Communication:501714663	TIGR
			( GO:0003677 )					2003-09-26
		AT3G15270	nucleus	compartment	ISS	nucleus	Communication:501714663	TIGR
			( GO:0005634 )					2003-09-26
		AT3G15270	regulation of vegetative phase change	process	IMP	developmental processes	Publication:501719725|PMID:16914499	TAIR
			( GO:0010321 )					2006-12-21
		AT3G15270	regulation of transcription, DNA-dependent	process	TAS	other cellular processes | other metabolic processes	Publication:1345963|PMID:11118137	TAIR
			( GO:0006355 )					2011-03-18
GE593214.1	AT1G54160	AT1G54160	negative regulation of transcription, DNA-dependent	process	IDA	other cellular processes | other metabolic processes	Publication:501729885|PMID:19207209	TAIR
			( GO:0045892 )					2011-06-15
		AT1G54160	sequence-specific DNA binding transcription factor activity	function	ISS	transcription factor activity	Communication:501714663	TIGR
			( GO:0003700 )					2003-09-01
		AT1G54160.1	nucleus	compartment	IEA	nucleus	AnalysisReference:501739686	TAIR
			( GO:0005634 )					2010-09-13
		AT1G54160	sequence-specific DNA binding transcription factor activity	function	ISS	transcription factor activity	Publication:1345963|PMID:11118137	TAIR
			( GO:0003700 )					2003-06-06
		AT1G54160	regulation of transcription, DNA-dependent	process	ISS	other cellular processes | other metabolic processes	Communication:501714663	TIGR
			( GO:0006355 )					2003-09-01
		AT1G54160	response to water deprivation	process	IMP	response to stress | response to abiotic or biotic stimulus	Publication:501727548|PMID:18682547	TAIR
			( GO:0009414 )					2008-09-05
		AT1G54160.1	CCAAT-binding factor complex	compartment	IEA	nucleus | other intracellular components	AnalysisReference:501739686	TAIR
			( GO:0016602 )					2010-09-13
		AT1G54160	CCAAT-binding factor complex	compartment	ISS	nucleus | other intracellular components	Communication:501714663	TIGR
			( GO:0016602 )					2003-09-01
GE592589.1	AT1G08830	AT1G08830	removal of superoxide radicals	process	IC	response to stress | other cellular processes | other metabolic processes	Publication:2124|PMID:9765550	TIGR
			( GO:0019430 )					2008-09-24
		AT1G08830	extracellular region	compartment	IBA	extracellular	Communication:501741973	NA
			( GO:0005576 )					2011-06-13
		AT1G08830	response to oxidative stress	process	TAS	response to stress	Publication:501681403|PMID:12028573	NA
			( GO:0006979 )					2003-04-16
		AT1G08830	superoxide dismutase activity	function	TAS	other enzyme activity	Publication:2124|PMID:9765550	NA
			( GO:0004784 )					2008-03-28
		AT1G08830	superoxide dismutase activity	function	TAS	other enzyme activity	Publication:2124|PMID:9765550	TAIR
			( GO:0004784 )					2008-03-28
		AT1G08830.1	cytosol	compartment	IDA	cytosol	Publication:501741191|PMID:21166475	NA
			( GO:0005829 )					2011-06-01
		AT1G08830	removal of superoxide radicals	process	IBA	response to stress | other cellular processes | other metabolic processes	Communication:501741973	NA
			( GO:0019430 )					2011-06-13
		AT1G08830	cytosol	compartment	TAS	cytosol	Publication:501681403|PMID:12028573	NA
			( GO:0005829 )					2003-04-16
		AT1G08830	response to ozone	process	IEP	other biological processes	Publication:501729550|PMID:19148671	TAIR
			( GO:0010193 )					2009-03-19
		AT1G08830	oxidation-reduction process	process	TAS	other metabolic processes	Publication:2124|PMID:9765550	NA
			( GO:0055114 )					2011-06-13
		AT1G08830	zinc ion binding	function	IBA	other binding	Communication:501741973	NA
			( GO:0008270 )					2011-06-13
		AT1G08830	response to oxidative stress	process	IEP	response to stress	Publication:2124|PMID:9765550	TIGR
			( GO:0006979 )					2003-04-17
		AT1G08830	response to oxidative stress	process	TAS	response to stress	Publication:501681403|PMID:12028573	TAIR
			( GO:0006979 )					2003-04-16
		AT1G08830.2	cytosol	compartment	IDA	cytosol	Publication:501741191|PMID:21166475	NA
			( GO:0005829 )					2011-06-01
		AT1G08830	superoxide dismutase activity	function	IDA	other enzyme activity	Publication:2124|PMID:9765550	TIGR
			( GO:0004784 )					2008-03-28
		AT1G08830	cytosol	compartment	TAS	cytosol	Publication:501681403|PMID:12028573	TAIR
			( GO:0005829 )					2003-04-16
		AT1G08830	cytoplasm	compartment	NAS	other cytoplasmic components	Publication:5467|PMID:1731963	TIGR
			( GO:0005737 )					2003-04-17
		AT1G08830	oxidation-reduction process	process	IDA	other metabolic processes	Publication:2124|PMID:9765550	NA
			( GO:0055114 )					2011-06-13
		AT1G08830	response to iron ion	process	IEP	other biological processes	Publication:501719577|PMID:16861386	TAIR
			( GO:0010039 )					2006-09-15
		AT1G08830	defense response to bacterium	process	IEP	response to stress | response to abiotic or biotic stimulus	Publication:501729550|PMID:19148671	TAIR
			( GO:0042742 )					2009-03-19
		AT1G08830	response to copper ion	process	IEP	other biological processes	Publication:501715011|PMID:15772282	NA
			( GO:0046688 )					2005-09-07
		AT1G08830	response to salt stress	process	IEP	response to stress | response to abiotic or biotic stimulus	Publication:501729550|PMID:19148671	TAIR
			( GO:0009651 )					2009-03-19
		AT1G08830	copper ion binding	function	IBA	other binding	Communication:501741973	NA
			( GO:0005507 )					2011-06-13
GE591170.1	AT1G31280	AT1G31280	cellular_component_unknown	compartment	ND	unknown cellular components	Communication:501683652	TIGR
			( GO:0005575 )					2003-09-13
		AT1G31280	defense response to virus	process	IMP	response to stress | response to abiotic or biotic stimulus	Publication:501741825|PMID:21305057	TAIR
			( GO:0051607 )					2011-03-23
		AT1G31280	siRNA binding	function	IDA	DNA or RNA binding	Publication:501741825|PMID:21305057	TAIR
			( GO:0035197 )					2011-03-23
		AT1G31280	defense response to virus	process	IMP	response to stress | response to abiotic or biotic stimulus	Publication:501742603|PMID:21576511	NA
			( GO:0051607 )					2011-05-31
GE583552.1	AT3G09220	AT3G09220.1	apoplast	compartment	IEA	extracellular	AnalysisReference:501739686	TAIR
			( GO:0048046 )					2010-09-13
		AT3G09220	oxidation-reduction process	process	ISS	other metabolic processes	Publication:501716381|PMID:15940465	NA
			( GO:0055114 )					2011-06-13
		AT3G09220.1	lignin catabolic process	process	IEA	other cellular processes | other metabolic processes	AnalysisReference:501739686	TAIR
			( GO:0046274 )					2010-09-13
		AT3G09220.1	oxidation-reduction process	process	IEA	other metabolic processes	AnalysisReference:501739686	TAIR
			( GO:0055114 )					2010-09-13
		AT3G09220	laccase activity	function	ISS	other enzyme activity	Publication:501716381|PMID:15940465	TAIR
			( GO:0008471 )					2009-02-18
		AT3G09220.1	endomembrane system	compartment	IEA	other cellular components	AnalysisReference:501738625	TAIR
			( GO:0012505 )					2010-11-24
GE580676.1	AT1G17720	AT1G17720.2	cytosol	compartment	IDA	cytosol	Publication:501741191|PMID:21166475	NA
			( GO:0005829 )					2011-06-01
		AT1G17720	regulation of catalytic activity	process	ISS	other metabolic processes	Publication:3893|PMID:8756607	NA
			( GO:0050790 )					2011-06-13
		AT1G17720	protein phosphatase type 2A complex	compartment	ISS	other intracellular components	Publication:3893|PMID:8756607	TAIR
			( GO:0000159 )					2003-05-08
		AT1G17720.1	cytosol	compartment	IDA	cytosol	Publication:501741191|PMID:21166475	NA
			( GO:0005829 )					2011-06-01
		AT1G17720	protein phosphatase type 2A regulator activity	function	ISS	other molecular functions	Publication:3893|PMID:8756607	TAIR
			( GO:0008601 )					2003-05-08
		AT1G17720	protein dephosphorylation	process	ISS	protein metabolism | other cellular processes | other metabolic processes	Publication:3893|PMID:8756607	TAIR
			( GO:0006470 )					2003-05-08
		AT1G17720	nucleotide binding	function	ISS	nucleotide binding	Communication:501714663	TIGR
			( GO:0000166 )					2003-09-25
GE582530.1	AT4G37460	AT4G37460	defense response to bacterium, incompatible interaction	process	IMP	response to stress | response to abiotic or biotic stimulus	Publication:501728808|PMID:18774967	TAIR
			( GO:0009816 )					2008-10-15
		AT4G37460	nucleus	compartment	IDA	nucleus	Publication:501740227|PMID:21079790	NA
			( GO:0005634 )					2010-11-18
		AT4G37460	protein complex scaffold	function	TAS	protein binding | structural molecule activity	Publication:501728808|PMID:18774967	TAIR
			( GO:0032947 )					2008-10-15
		AT4G37460	negative regulation of defense response	process	IMP	response to stress	Publication:501730525|PMID:19525323	NA
			( GO:0031348 )					2009-08-05
		AT4G37460	microsome	compartment	IDA	other cellular components	Publication:501740227|PMID:21079790	NA
			( GO:0005792 )					2010-11-18
		AT4G37460	cytoplasm	compartment	IDA	other cytoplasmic components	Publication:501728808|PMID:18774967	TAIR
			( GO:0005737 )					2008-10-15
		AT4G37460.1	defense response to bacterium	process	IGI	response to stress | response to abiotic or biotic stimulus	Publication:501714288|PMID:15469494	TAIR
			( GO:0042742 )					2006-09-20
		AT4G37460	defense response to bacterium	process	IGI	response to stress | response to abiotic or biotic stimulus	Publication:501740227|PMID:21079790	TAIR
			( GO:0042742 )					2011-04-27
		AT4G37460	perinuclear region of cytoplasm	compartment	IDA	other cytoplasmic components | other intracellular components	Publication:501728808|PMID:18774967	TAIR
			( GO:0048471 )					2008-10-15
		AT4G37460	negative regulation of transcription, DNA-dependent	process	TAS	other cellular processes | other metabolic processes	Publication:501728808|PMID:18774967	TAIR
			( GO:0045892 )					2011-03-21
		AT4G37460	protein binding	function	IPI	protein binding	Publication:501740227|PMID:21079790	NA
			( GO:0005515 )					2010-11-18
		AT4G37460	nucleus	compartment	IDA	nucleus	Publication:501728808|PMID:18774967	TAIR
			( GO:0005634 )					2008-10-15
GE579337.1	AT1G52150	AT1G52150	phloem or xylem histogenesis	process	IMP	other biological processes	Publication:501715048|PMID:15773855	TAIR
			( GO:0010087 )					2005-09-20
		AT1G52150	leaf morphogenesis	process	IMP	developmental processes	Publication:5906|PMID:11063708	TAIR
			( GO:0009965 )					2005-04-20
		AT1G52150	regulation of meristem growth	process	IMP	developmental processes	Publication:501714751|PMID:15705957	NA
			( GO:0010075 )					2005-04-20
		AT1G52150	integument development	process	IGI	developmental processes	Publication:501729416|PMID:19054366	TAIR
			( GO:0080060 )					2009-04-22
		AT1G52150	determination of bilateral symmetry	process	IMP	developmental processes	Publication:501714489|PMID:15598805	NA
			( GO:0009855 )					2005-04-19
		AT1G52150	meristem maintenance	process	TAS	developmental processes	Publication:501714751|PMID:15705957	TAIR
			( GO:0010073 )					2005-04-20
		AT1G52150	sequence-specific DNA binding transcription factor activity	function	TAS	transcription factor activity	Publication:501680742|PMID:11402194	TAIR
			( GO:0003700 )					2003-10-20
		AT1G52150	determination of bilateral symmetry	process	IMP	developmental processes	Publication:501714489|PMID:15598805	TAIR
			( GO:0009855 )					2005-04-19
		AT1G52150	regulation of transcription, DNA-dependent	process	ISS	other cellular processes | other metabolic processes	Communication:501714663	TIGR
			( GO:0006355 )					2003-08-21
		AT1G52150	organ morphogenesis	process	IMP	developmental processes	Publication:501714751|PMID:15705957	NA
			( GO:0009887 )					2005-04-20
		AT1G52150	sequence-specific DNA binding transcription factor activity	function	ISS	transcription factor activity	Publication:1345963|PMID:11118137	TAIR
			( GO:0003700 )					2003-06-06
		AT1G52150	meristem initiation	process	IMP	developmental processes	Publication:501714489|PMID:15598805	TAIR
			( GO:0010014 )					2005-04-19
		AT1G52150	meristem maintenance	process	TAS	developmental processes	Publication:501714751|PMID:15705957	NA
			( GO:0010073 )					2005-04-20
		AT1G52150	determination of dorsal identity	process	IMP	developmental processes	Publication:501720736|PMID:17237362	TAIR
			( GO:0048263 )					2008-07-19
		AT1G52150	nucleus	compartment	ISS	nucleus	Communication:501714663	TIGR
			( GO:0005634 )					2003-08-21
		AT1G52150	nucleus	compartment	IDA	nucleus	Publication:501718991|PMID:16581911	NA
			( GO:0005634 )					2006-05-16
		AT1G52150	DNA binding	function	ISS	DNA or RNA binding	Communication:501714663	TIGR
			( GO:0003677 )					2002-02-28
		AT1G52150	leaf morphogenesis	process	IMP	developmental processes	Publication:5906|PMID:11063708	NA
			( GO:0009965 )					2005-04-20
		AT1G52150	organ morphogenesis	process	IMP	developmental processes	Publication:501714751|PMID:15705957	TAIR
			( GO:0009887 )					2005-04-20
		AT1G52150	regulation of meristem growth	process	IMP	developmental processes	Publication:501714751|PMID:15705957	TAIR
			( GO:0010075 )					2005-04-20
		AT1G52150	regulation of transcription, DNA-dependent	process	TAS	other cellular processes | other metabolic processes	Publication:501680742|PMID:11402194	NA
			( GO:0006355 )					2011-06-13
		AT1G52150	meristem initiation	process	IMP	developmental processes	Publication:501714489|PMID:15598805	NA
			( GO:0010014 )					2005-04-19
GE577464.1	AT2G28350	AT2G28350	miRNA binding	function	ISS	DNA or RNA binding	Publication:501715170|PMID:15829600	TAIR
			( GO:0035198 )					2006-10-04
		AT2G28350	sequence-specific DNA binding transcription factor activity	function	ISS	transcription factor activity	Publication:1345963|PMID:11118137	TAIR
			( GO:0003700 )					2003-06-06
		AT2G28350	root cap development	process	IGI	developmental processes	Publication:501717443|PMID:16006581	TAIR
			( GO:0048829 )					2011-03-25
		AT2G28350	fruit development	process	IMP	other biological processes	Publication:501723012|PMID:17672844	TAIR
			( GO:0010154 )					2008-01-25
		AT2G28350	pattern specification process	process	IDA	developmental processes	Publication:501717443|PMID:16006581	TAIR
			( GO:0007389 )					2005-11-07
		AT2G28350	petal development	process	IMP	developmental processes	Publication:501723012|PMID:17672844	TAIR
			( GO:0048441 )					2008-01-25
		AT2G28350	sepal development	process	IMP	developmental processes	Publication:501723012|PMID:17672844	TAIR
			( GO:0048442 )					2008-01-25
		AT2G28350	root cap development	process	IMP	developmental processes	Publication:501717443|PMID:16006581	TAIR
			( GO:0048829 )					2006-06-12
		AT2G28350.1	nucleus	compartment	IEA	nucleus	AnalysisReference:501739686	TAIR
			( GO:0005634 )					2010-09-13
		AT2G28350	response to carbohydrate stimulus	process	IMP	other biological processes	Publication:501723012|PMID:17672844	TAIR
			( GO:0009743 )					2008-01-25
		AT2G28350	auxin mediated signaling pathway	process	IMP	signal transduction | other cellular processes	Publication:501723012|PMID:17672844	TAIR
			( GO:0009734 )					2008-01-25
		AT2G28350	regulation of anthocyanin biosynthetic process	process	IMP	other cellular processes | other metabolic processes	Publication:501723012|PMID:17672844	TAIR
			( GO:0031540 )					2008-01-25
		AT2G28350	cell division	process	IGI	other cellular processes	Publication:501717443|PMID:16006581	TAIR
			( GO:0051301 )					2011-03-25
		AT2G28350	regulation of transcription, DNA-dependent	process	ISS	other cellular processes | other metabolic processes	Communication:501714663	TIGR
			( GO:0006355 )					2002-02-07
		AT2G28350	developmental growth	process	IMP	other biological processes	Publication:501723012|PMID:17672844	TAIR
			( GO:0048589 )					2008-01-25
		AT2G28350	leaf development	process	IMP	developmental processes	Publication:501723012|PMID:17672844	TAIR
			( GO:0048366 )					2008-01-25
		AT2G28350	abscisic acid mediated signaling pathway	process	IMP	signal transduction | other cellular processes	Publication:501723012|PMID:17672844	TAIR
			( GO:0009738 )					2008-01-25
		AT2G28350	miRNA binding	function	ISS	DNA or RNA binding	Publication:501715170|PMID:15829600	NA
			( GO:0035198 )					2006-10-04
JN382006	AT5G60020	AT5G60020	oxidoreductase activity	function	IMP	other enzyme activity	Publication:501741990|PMID:21447792	TAIR
			( GO:0016491 )					2011-04-26
		AT5G60020	oxidation-reduction process	process	ISS	other metabolic processes	Publication:501716381|PMID:15940465	NA
			( GO:0055114 )					2011-06-13
		AT5G60020	lignin biosynthetic process	process	IMP	other cellular processes | other metabolic processes	Publication:501741990|PMID:21447792	TAIR
			( GO:0009809 )					2011-04-26
		AT5G60020	oxidation-reduction process	process	IMP	other metabolic processes	Publication:501741990|PMID:21447792	NA
			( GO:0055114 )					2011-06-13
		AT5G60020.1	apoplast	compartment	IEA	extracellular	AnalysisReference:501739686	TAIR
			( GO:0048046 )					2010-09-13
		AT5G60020.1	endomembrane system	compartment	IEA	other cellular components	AnalysisReference:501738625	TAIR
			( GO:0012505 )					2010-11-24
		AT5G60020	phenylpropanoid metabolic process	process	IMP	other cellular processes | other metabolic processes	Publication:501741990|PMID:21447792	TAIR
			( GO:0009698 )					2011-04-26
		AT5G60020	laccase activity	function	ISS	other enzyme activity	Publication:501716381|PMID:15940465	TAIR
			( GO:0008471 )					2009-02-18
JN382007	AT5G12260	AT5G12260	biological_process_unknown	process	ND	unknown biological processes	Communication:1345790	TAIR
			( GO:0008150 )					2006-10-19
		AT5G12260	molecular_function_unknown	function	ND	unknown molecular functions	Communication:501683652	TIGR
			( GO:0003674 )					2003-10-04
		AT5G12260	cellular_component_unknown	compartment	ND	unknown cellular components	Communication:1345790	TAIR
			( GO:0005575 )					2009-05-08
JN382008	AT3G62980	AT3G62980	protein binding	function	IPI	protein binding	Publication:501714840|PMID:15546359	NA
			( GO:0005515 )					2011-06-13
		AT3G62980	ubiquitin-dependent protein catabolic process	process	TAS	protein metabolism | other cellular processes | other metabolic processes	Publication:501683127|PMID:11019805	TIGR
			( GO:0006511 )					2003-04-17
		AT3G62980	auxin binding	function	IDA	other binding	Publication:501732003|PMID:17410169	TAIR
			( GO:0010011 )					2009-09-15
		AT3G62980	protein binding	function	IPI	protein binding	Publication:501719532|PMID:15917798	TAIR
			( GO:0005515 )					2008-08-06
		AT3G62980	response to auxin stimulus	process	IMP	other biological processes	Publication:2777|PMID:9436980	TAIR
			( GO:0009733 )					2006-07-28
		AT3G62980	ubiquitin ligase complex	compartment	IDA	other intracellular components	Publication:1367|PMID:10398681	TIGR
			( GO:0000151 )					2003-04-17
		AT3G62980	stamen development	process	IGI	developmental processes	Publication:501727337|PMID:18628351	TAIR
			( GO:0048443 )					2008-09-09
		AT3G62980	ubiquitin-protein ligase activity	function	ISS	other enzyme activity	Communication:501714663	TIGR
			( GO:0004842 )					2002-01-02
		AT3G62980	protein binding	function	IPI	protein binding	Publication:1367|PMID:10398681	NA
			( GO:0005515 )					2011-06-13
		AT3G62980	protein binding	function	IPI	protein binding	Publication:501682359|PMID:12215511	NA
			( GO:0005515 )					2011-06-13
		AT3G62980	ubiquitin-protein ligase activity	function	IC	other enzyme activity	Publication:1367|PMID:10398681	TAIR
			( GO:0004842 )					2006-07-28
		AT3G62980	protein binding	function	IPI	protein binding	Publication:501718824|PMID:15992545	NA
			( GO:0005515 )					2011-06-13
		AT3G62980	auxin mediated signaling pathway	process	IMP	signal transduction | other cellular processes	Publication:501724603|PMID:18391211	NA
			( GO:0009734 )					2011-06-13
		AT3G62980	protein binding	function	IPI	protein binding | protein binding	Publication:1367|PMID:10398681	TAIR
			( GO:0005515 )					2008-08-06
		AT3G62980	auxin binding	function	IDA	other binding	Publication:501732003|PMID:17410169	NA
			( GO:0010011 )					2011-06-13
		AT3G62980	pollen maturation	process	IGI	developmental processes	Publication:501727337|PMID:18628351	TAIR
			( GO:0010152 )					2008-09-09
		AT3G62980	protein binding	function	IPI	protein binding	Publication:1546000|PMID:11713520	NA
			( GO:0005515 )					2011-06-13
		AT3G62980	response to molecule of bacterial origin	process	IEP	response to abiotic or biotic stimulus	Publication:501718864|PMID:16627744	TAIR
			( GO:0002237 )					2006-10-30
		AT3G62980	auxin binding	function	IDA	other binding	Publication:501724603|PMID:18391211	NA
			( GO:0010011 )					2011-06-13
		AT3G62980	protein ubiquitination	process	ISS	protein metabolism | other cellular processes | other metabolic processes	Communication:501714663	NA
			( GO:0016567 )					2011-06-13
		AT3G62980	protein binding	function	IPI	protein binding	Publication:501705821|PMID:12682009	NA
			( GO:0005515 )					2011-06-13
		AT3G62980	SCF ubiquitin ligase complex	compartment	IDA	other intracellular components	Publication:1367|PMID:10398681	TAIR
			( GO:0019005 )					2006-07-28
		AT3G62980	inositol hexakisphosphate binding	function	IDA	other binding	Publication:501732003|PMID:17410169	NA
			( GO:0000822 )					2011-06-13
		AT3G62980	auxin binding	function	IGI	other binding	Publication:501719531|PMID:15917797	TAIR
			( GO:0010011 )					2008-10-03
		AT3G62980	protein binding	function	IPI	protein binding	Publication:501711433|PMID:14617065	NA
			( GO:0005515 )					2011-06-13
		AT3G62980	protein binding	function	IPI	protein binding	Publication:501732003|PMID:17410169	NA
			( GO:0005515 )					2011-06-13
		AT3G62980	cellular response to phosphate starvation	process	IEP	response to stress | other cellular processes	Publication:501729269|PMID:19106375	TAIR
			( GO:0016036 )					2009-01-27
		AT3G62980	protein ubiquitination	process	IC	protein metabolism | other cellular processes | other metabolic processes	Publication:1367|PMID:10398681	NA
			( GO:0016567 )					2011-06-13
		AT3G62980	lateral root formation	process	IMP	developmental processes	Publication:2777|PMID:9436980	TAIR
			( GO:0010311 )					2006-12-21
JN382009 no match found
	AT1G53160	AT1G53160	DNA binding	function	ISS	DNA or RNA binding	Communication:501714663	TIGR
JN382010			( GO:0003677 )					2003-09-26
		AT1G53160	regulation of transcription, DNA-dependent	process	TAS	other cellular processes | other metabolic processes	Publication:1345963|PMID:11118137	TAIR
			( GO:0006355 )					2011-03-18
		AT1G53160.2	nucleus	compartment	IEA	nucleus	AnalysisReference:501739686	TAIR
			( GO:0005634 )					2010-09-13
		AT1G53160.1	nucleus	compartment	IEA	nucleus	AnalysisReference:501739686	TAIR
			( GO:0005634 )					2010-09-13
		AT1G53160	regulation of vegetative phase change	process	IMP	developmental processes	Publication:501719725|PMID:16914499	TAIR
			( GO:0010321 )					2006-12-21
		AT1G53160	regulation of transcription, DNA-dependent	process	ISS	other cellular processes | other metabolic processes	Publication:1345963|PMID:11118137	NA
			( GO:0006355 )					2011-06-13
		AT1G53160	nucleus	compartment	ISS	nucleus	Communication:501714663	TIGR
			( GO:0005634 )					2003-09-26
		AT1G53160	sequence-specific DNA binding transcription factor activity	function	ISS	transcription factor activity	Publication:1345963|PMID:11118137	TAIR
			( GO:0003700 )					2003-06-06
GE609807.1	AT5G39000	AT5G39000.1	endomembrane system	compartment	IEA	other cellular components	AnalysisReference:501738625	TAIR
			( GO:0012505 )					2010-11-24
		AT5G39000	phosphorylation	process	ISS	other cellular processes | other metabolic processes	Communication:501714663	NA
			( GO:0016310 )					2011-06-13
		AT5G39000.1	protein phosphorylation	process	IEA	protein metabolism | other cellular processes | other metabolic processes	AnalysisReference:501739686	TAIR
			( GO:0006468 )					2010-09-13
		AT5G39000	kinase activity	function	ISS	kinase activity	Communication:1674994	TAIR
			( GO:0016301 )					2003-03-29
		AT5G39000	kinase activity	function	ISS	kinase activity	Communication:501714663	TIGR
			( GO:0016301 )					2003-08-28
GE605842.1	AT5G03380	AT5G03380.2	metal ion binding	function	IEA	other binding	AnalysisReference:501739686	TAIR
			( GO:0046872 )					2010-09-13
		AT5G03380.1	metal ion binding	function	IEA	other binding	AnalysisReference:501739686	TAIR
			( GO:0046872 )					2010-09-13
		AT5G03380	metal ion binding	function	ISS	other binding	Communication:501714663	TIGR
			( GO:0046872 )					2002-06-07
		AT5G03380.1	metal ion transport	process	IEA	transport	AnalysisReference:501739686	TAIR
			( GO:0030001 )					2010-09-13
		AT5G03380.2	metal ion transport	process	IEA	transport	AnalysisReference:501739686	TAIR
			( GO:0030001 )					2010-09-13
GE606661.1	AT2G30570	AT2G30570	photosystem II stabilization	process	IMP	other cellular processes | other metabolic processes | electron transport or energy pathways	Publication:501741508|PMID:21265891	TAIR
			( GO:0042549 )					2011-06-09
		AT2G30570	molecular_function_unknown	function	ND	unknown molecular functions	Communication:501683652	TAIR
			( GO:0003674 )					2006-10-20
		AT2G30570.1	chloroplast thylakoid membrane	compartment	IDA	plastid | chloroplast | other membranes | other cytoplasmic components | other intracellular components	Publication:501711788|PMID:14729914	NA
			( GO:0009535 )					2008-10-08
GE603783.1	AT5G45300	AT5G45300.2	polysaccharide catabolic process	process	IEA	other metabolic processes	AnalysisReference:501739686	TAIR
			( GO:0000272 )					2010-09-13
		AT5G45300	cellular_component_unknown	compartment	ND	unknown cellular components	Communication:1345790	TAIR
			( GO:0005575 )					2006-10-19
		AT5G45300.1	carbohydrate metabolic process	process	IEA	other metabolic processes	AnalysisReference:501739686	TAIR
			( GO:0005975 )					2010-09-13
		AT5G45300.1	beta-amylase activity	function	IEA	hydrolase activity	AnalysisReference:501739686	TAIR
			( GO:0016161 )					2010-09-13
		AT5G45300.1	catalytic activity	function	IEA	other enzyme activity	AnalysisReference:501739686	TAIR
			( GO:0003824 )					2010-09-13
		AT5G45300	beta-amylase activity	function	ISS	hydrolase activity	Communication:501714663	TIGR
			( GO:0016161 )					2002-07-12
		AT5G45300.2	cation binding	function	IEA	other binding	AnalysisReference:501739686	TAIR
			( GO:0043169 )					2010-09-13
		AT5G45300.2	beta-amylase activity	function	IEA	hydrolase activity	AnalysisReference:501739686	TAIR
			( GO:0016161 )					2010-09-13
		AT5G45300.1	polysaccharide catabolic process	process	IEA	other metabolic processes	AnalysisReference:501739686	TAIR
			( GO:0000272 )					2010-09-13
		AT5G45300.2	carbohydrate metabolic process	process	IEA	other metabolic processes	AnalysisReference:501739686	TAIR
			( GO:0005975 )					2010-09-13
		AT5G45300.1	cation binding	function	IEA	other binding	AnalysisReference:501739686	TAIR
			( GO:0043169 )					2010-09-13
		AT5G45300.2	catalytic activity	function	IEA	other enzyme activity	AnalysisReference:501739686	TAIR
			( GO:0003824 )					2010-09-13
		AT5G45300.1	cellulose biosynthetic process	process	IEA	other cellular processes | other metabolic processes	AnalysisReference:1445901	TAIR
			( GO:0030244 )					2003-03-18
		AT5G45300	metabolic process	process	ISS	other metabolic processes	Communication:501714663	NA
			( GO:0008152 )					2011-06-13
GE600607.1	AT5G48150	AT5G48150	regulation of transcription, DNA-dependent	process	ISS	other cellular processes | other metabolic processes	Communication:501714663	NA
			( GO:0006355 )					2011-06-13
		AT5G48150	signal transducer activity	function	IMP	other molecular functions	Publication:406|PMID:10817761	TAIR
			( GO:0004871 )					2004-02-10
		AT5G48150	sequence-specific DNA binding transcription factor activity	function	ISS	transcription factor activity	Publication:1345963|PMID:11118137	TAIR
			( GO:0003700 )					2003-06-06
		AT5G48150	regulation of transcription, DNA-dependent	process	ISS	other cellular processes | other metabolic processes	Publication:1345963|PMID:11118137	NA
			( GO:0006355 )					2011-06-13
		AT5G48150	signal transduction	process	IMP	signal transduction	Publication:406|PMID:10817761	NA
			( GO:0007165 )					2011-06-13
		AT5G48150	photomorphogenesis	process	IMP	developmental processes | response to abiotic or biotic stimulus	Publication:406|PMID:10817761	TAIR
			( GO:0009640 )					2003-03-31
		AT5G48150	sequence-specific DNA binding transcription factor activity	function	ISS	transcription factor activity	Communication:501714663	TIGR
			( GO:0003700 )					2003-09-01
		AT5G48150	cytoplasm	compartment	IDA	other cytoplasmic components	Publication:406|PMID:10817761	TAIR
			( GO:0005737 )					2003-04-14
GE597991.1	AT5G24670	AT5G24670.1	hydrolase activity	function	IEA	hydrolase activity	AnalysisReference:501739686	TAIR
			( GO:0016787 )					2010-09-13
		AT5G24670.1	zinc ion binding	function	IEA	other binding	AnalysisReference:501739686	TAIR
			( GO:0008270 )					2010-09-13
		AT5G24670	metabolic process	process	IEA	other metabolic processes	AnalysisReference:501739686	NA
			( GO:0008152 )					2011-06-13
		AT5G24670	biological_process_unknown	process	ND	unknown biological processes	Communication:1345790	TAIR
			( GO:0008150 )					2009-05-08
		AT5G24670.2	hydrolase activity	function	IEA	hydrolase activity	AnalysisReference:501739686	TAIR
			( GO:0016787 )					2010-09-13
		AT5G24670	metabolic process	process	ISS	other metabolic processes	Communication:501714663	NA
			( GO:0008152 )					2011-06-13
		AT5G24670.1	catalytic activity	function	IEA	other enzyme activity	AnalysisReference:501739686	TAIR
			( GO:0003824 )					2010-09-13
		AT5G24670	hydrolase activity	function	ISS	hydrolase activity	Communication:501714663	TIGR
			( GO:0016787 )					2003-10-09
		AT5G24670	cellular_component_unknown	compartment	ND	unknown cellular components	Communication:1345790	TAIR
			( GO:0005575 )					2006-10-19
		AT5G24670	zinc ion binding	function	ISS	other binding	Communication:501714663	TIGR
			( GO:0008270 )					2003-10-09
		AT5G24670.2	zinc ion binding	function	IEA	other binding	AnalysisReference:501739686	TAIR
			( GO:0008270 )					2010-09-13
		AT5G24670.2	catalytic activity	function	IEA	other enzyme activity	AnalysisReference:501739686	TAIR
			( GO:0003824 )					2010-09-13
GE587322.1	AT1G20890	AT1G20890	biological_process_unknown	process	ND	unknown biological processes	Communication:1345790	TAIR
			( GO:0008150 )					2006-10-19
		AT1G20890	molecular_function_unknown	function	ND	unknown molecular functions	Communication:501683652	TIGR
			( GO:0003674 )					2003-10-04
GE590482.1	AT5G16540	AT5G16540	biological_process_unknown	process	ND	unknown biological processes	Communication:1345790	TAIR
			( GO:0008150 )					2006-10-19
		AT5G16540	nuclease activity	function	TAS	hydrolase activity	Publication:501714443|PMID:15677315	TAIR
			( GO:0004518 )					2005-10-12
		AT5G16540	DNA binding	function	TAS	DNA or RNA binding	Publication:501714443|PMID:15677315	TAIR
			( GO:0003677 )					2006-10-04
		AT5G16540	nucleic acid binding	function	ISS	nucleic acid binding	Communication:501714663	TIGR
			( GO:0003676 )					2003-09-24
		AT5G16540	metabolic process	process	TAS	other metabolic processes	Publication:501714443|PMID:15677315	NA
			( GO:0008152 )					2011-06-13
GE577335.1	AT1G18660	AT1G18660.4	proteolysis	process	IEA	protein metabolism	AnalysisReference:501739686	TAIR
			( GO:0006508 )					2010-09-13
		AT1G18660.2	ATP-dependent peptidase activity	function	IEA	hydrolase activity	AnalysisReference:501739686	TAIR
			( GO:0004176 )					2010-09-13
		AT1G18660.3	binding	function	IEA	other binding	AnalysisReference:501739686	TAIR
			( GO:0005488 )					2010-09-13
		AT1G18660.4	ATP-dependent peptidase activity	function	IEA	hydrolase activity	AnalysisReference:501739686	TAIR
			( GO:0004176 )					2010-09-13
		AT1G18660.2	proteolysis	process	IEA	protein metabolism	AnalysisReference:501739686	TAIR
			( GO:0006508 )					2010-09-13
		AT1G18660.3	ATP-dependent peptidase activity	function	IEA	hydrolase activity	AnalysisReference:501739686	TAIR
			( GO:0004176 )					2010-09-13
		AT1G18660.1	zinc ion binding	function	IEA	other binding	AnalysisReference:501739686	TAIR
			( GO:0008270 )					2010-09-13
		AT1G18660.3	proteolysis	process	IEA	protein metabolism	AnalysisReference:501739686	TAIR
			( GO:0006508 )					2010-09-13
		AT1G18660.1	ATP-dependent peptidase activity	function	IEA	hydrolase activity	AnalysisReference:501739686	TAIR
			( GO:0004176 )					2010-09-13
		AT1G18660	zinc ion binding	function	ISS	other binding	Communication:501714663	TIGR
			( GO:0008270 )					2002-09-11
		AT1G18660.3	zinc ion binding	function	IEA	other binding	AnalysisReference:501739686	TAIR
			( GO:0008270 )					2010-09-13
		AT1G18660.4	binding	function	IEA	other binding	AnalysisReference:501739686	TAIR
			( GO:0005488 )					2010-09-13
		AT1G18660	ATP catabolic process	process	IEA	other cellular processes | other metabolic processes	AnalysisReference:501739686	NA
			( GO:0006200 )					2011-06-13
		AT1G18660.2	binding	function	IEA	other binding	AnalysisReference:501739686	TAIR
			( GO:0005488 )					2010-09-13
		AT1G18660.4	zinc ion binding	function	IEA	other binding	AnalysisReference:501739686	TAIR
			( GO:0008270 )					2010-09-13
		AT1G18660.1	binding	function	IEA	other binding	AnalysisReference:501739686	TAIR
			( GO:0005488 )					2010-09-13
		AT1G18660.1	proteolysis	process	IEA	protein metabolism	AnalysisReference:501739686	TAIR
			( GO:0006508 )					2010-09-13
		AT1G18660.2	zinc ion binding	function	IEA	other binding	AnalysisReference:501739686	TAIR
			( GO:0008270 )					2010-09-13
JN382011	AT1G78770	AT1G78770	regulation of DNA endoreduplication	process	IMP	DNA or RNA metabolism | other cellular processes | other metabolic processes	Publication:501730279|PMID:19336465	TAIR
			( GO:0032875 )					2009-05-27
		AT1G78770	phloem or xylem histogenesis	process	IMP	other biological processes	Publication:501730279|PMID:19336465	TAIR
			( GO:0010087 )					2009-05-27
		AT1G78770	cell cycle	process	ISS	other cellular processes	Communication:501714663	TIGR
			( GO:0007049 )					2003-08-22
		AT1G78770	cellular_component_unknown	compartment	ND	unknown cellular components	Communication:1345790	TAIR
			( GO:0005575 )					2006-10-19
		AT1G78770.1	binding	function	IEA	other binding	AnalysisReference:501739686	TAIR
			( GO:0005488 )					2010-09-13
JN382012	AT4G32320	AT4G32320.1	oxidation-reduction process	process	IEA	other metabolic processes	AnalysisReference:501739686	TAIR
			( GO:0055114 )					2010-09-13
		AT4G32320.1	heme binding	function	IEA	other binding	AnalysisReference:501739686	TAIR
			( GO:0020037 )					2010-09-13
		AT4G32320	oxidation-reduction process	process	ISS	other metabolic processes	Communication:501714663	NA
			( GO:0055114 )					2011-06-13
		AT4G32320.1	peroxidase activity	function	IEA	other enzyme activity	AnalysisReference:501739686	TAIR
			( GO:0004601 )					2010-09-13
		AT4G32320.1	response to oxidative stress	process	IEA	response to stress	AnalysisReference:501739686	TAIR
			( GO:0006979 )					2010-09-13
		AT4G32320	cytosol	compartment	TAS	cytosol	Publication:501681538|PMID:12068123	TAIR
			( GO:0005829 )					2007-01-26
		AT4G32320	L-ascorbate peroxidase activity	function	ISS	other enzyme activity	Communication:501714663	TIGR
			( GO:0016688 )					2002-07-10
JN382013	AT1G11910	AT1G11910	proteolysis	process	ISS	protein metabolism	Communication:501714663	TIGR
			( GO:0006508 )					2003-09-15
		AT1G11910	proteolysis	process	IDA	protein metabolism	Publication:501735954|PMID:20079503	TAIR
			( GO:0006508 )					2010-02-09
		AT1G11910.1	vacuole	compartment	IDA	other cytoplasmic components | other intracellular components	Publication:501714874|PMID:15539469	NA
			( GO:0005773 )					2008-09-24
		AT1G11910.1	vacuole	compartment	IDA	other cytoplasmic components | other intracellular components	Publication:501712581|PMID:15215502	NA
			( GO:0005773 )					2008-09-23
		AT1G11910.1	cytosol	compartment	IDA	cytosol	Publication:501741191|PMID:21166475	NA
			( GO:0005829 )					2011-06-01
		AT1G11910.1	response to salt stress	process	IEP	response to stress | response to abiotic or biotic stimulus	Publication:501723430|PMID:17916636	NA
			( GO:0009651 )					2008-10-03
		AT1G11910	endopeptidase activity	function	IDA	hydrolase activity	Publication:501735954|PMID:20079503	TAIR
			( GO:0004175 )					2010-02-09
JN382014	AT4G37050	AT4G37050	cellular_component_unknown	compartment	ND	unknown cellular components	Communication:1345790	TAIR
			( GO:0005575 )					2006-10-19
		AT4G37050	metabolic process	process	IDA	other metabolic processes	Publication:501736020|PMID:20053799	NA
			( GO:0008152 )					2011-06-13
		AT4G37050	phospholipase activity	function	IDA	hydrolase activity	Publication:501736020|PMID:20053799	TAIR
			( GO:0004620 )					2010-05-25
		AT4G37050	nutrient reservoir activity	function	ISS	other molecular functions	Communication:501714663	TIGR
			( GO:0045735 )					2002-05-13
		AT4G37050	response to abscisic acid stimulus	process	IDA	other biological processes	Publication:501736020|PMID:20053799	TAIR
			( GO:0009737 )					2010-05-25
JN382015	AT4G05200	AT4G05200.1	endomembrane system	compartment	IEA	other cellular components	AnalysisReference:501738625	TAIR
			( GO:0012505 )					2010-11-24
		AT4G05200	phosphorylation	process	ISS	other cellular processes | other metabolic processes	Communication:1674994	NA
			( GO:0016310 )					2011-06-13
		AT4G05200.1	protein phosphorylation	process	IEA	protein metabolism | other cellular processes | other metabolic processes	AnalysisReference:501739686	TAIR
			( GO:0006468 )					2010-09-13
		AT4G05200	kinase activity	function	ISS	kinase activity	Communication:1674994	TAIR
			( GO:0016301 )					2003-03-29
JN382016	AT2G39730	AT2G39730	ADP binding	function	IDA	nucleotide binding	Publication:501719264|PMID:16822862	TAIR
			( GO:0043531 )					2006-12-21
		AT2G39730	ribulose-1,5-bisphosphate carboxylase/oxygenase activator activity	function	IDA	other molecular functions	Publication:501719264|PMID:16822862	TAIR
			( GO:0046863 )					2006-11-13
		AT2G39730	ATP binding	function	IDA	nucleotide binding	Publication:501719264|PMID:16822862	TAIR
			( GO:0005524 )					2006-12-21
		AT2G39730.1	thylakoid	compartment	IDA	other intracellular components	Publication:501719172|PMID:16648217	NA
			( GO:0009579 )					2008-09-25
		AT2G39730.2	apoplast	compartment	IDA	extracellular	Publication:501725189|PMID:18538804	NA
			( GO:0048046 )					2008-09-25
		AT2G39730.2	chloroplast	compartment	IDA	chloroplast	Publication:501712079|PMID:15028209	NA
			( GO:0009507 )					2008-09-23
		AT2G39730	response to jasmonic acid stimulus	process	IEP	other biological processes	Publication:501741159|PMID:21173027	TAIR
			( GO:0009753 )					2011-03-23
		AT2G39730	response to cold	process	IEP	response to stress | response to abiotic or biotic stimulus	Publication:501719694|PMID:16923014	TAIR
			( GO:0009409 )					2008-01-28
		AT2G39730.2	chloroplast envelope	compartment	IDA	plastid | chloroplast | other cytoplasmic components | other intracellular components	Publication:501710686|PMID:12938931	NA
			( GO:0009941 )					2008-09-23
		AT2G39730.3	nucleus	compartment	IDA	nucleus	Publication:501711432|PMID:14617066	NA
			( GO:0005634 )					2008-09-23
		AT2G39730	regulation of catalytic activity	process	IDA	other metabolic processes	Publication:1295|PMID:10430961	NA
			( GO:0050790 )					2011-06-13
		AT2G39730	chloroplast	compartment	NAS	chloroplast	Publication:501683096	TAIR
			( GO:0009507 )					2004-02-10
		AT2G39730.1	apoplast	compartment	IDA	extracellular	Publication:501725189|PMID:18538804	NA
			( GO:0048046 )					2008-09-25
		AT2G39730.3	chloroplast envelope	compartment	IDA	plastid | chloroplast | other cytoplasmic components | other intracellular components	Publication:501707066|PMID:12766230	NA
			( GO:0009941 )					2008-09-23
		AT2G39730.3	chloroplast	compartment	IDA	chloroplast	Publication:501712079|PMID:15028209	NA
			( GO:0009507 )					2008-09-23
		AT2G39730.3	apoplast	compartment	IDA	extracellular	Publication:501725189|PMID:18538804	NA
			( GO:0048046 )					2008-09-25
		AT2G39730.1	chloroplast thylakoid membrane	compartment	IDA	plastid | chloroplast | other membranes | other cytoplasmic components | other intracellular components	Publication:501711788|PMID:14729914	NA
			( GO:0009535 )					2008-10-08
		AT2G39730.2	chloroplast envelope	compartment	IDA	plastid | chloroplast | other cytoplasmic components | other intracellular components	Publication:501707066|PMID:12766230	NA
			( GO:0009941 )					2008-09-23
		AT2G39730.2	chloroplast	compartment	IDA	chloroplast	Publication:501724486|PMID:18431481	NA
			( GO:0009507 )					2008-09-26
		AT2G39730.1	chloroplast stroma	compartment	IDA	plastid | chloroplast | other cytoplasmic components | other intracellular components	Publication:501727324|PMID:18633119	NA
			( GO:0009570 )					2008-10-08
		AT2G39730.2	thylakoid	compartment	IDA	other intracellular components	Publication:501719172|PMID:16648217	NA
			( GO:0009579 )					2008-09-25
		AT2G39730	enzyme regulator activity	function	IDA	other molecular functions	Publication:1295|PMID:10430961	TAIR
			( GO:0030234 )					2004-02-10
		AT2G39730.2	nucleus	compartment	IDA	nucleus	Publication:501711432|PMID:14617066	NA
			( GO:0005634 )					2008-09-23
		AT2G39730	chloroplast thylakoid membrane	compartment	IDA	plastid | chloroplast | other membranes | other cytoplasmic components | other intracellular components	Publication:501713005|PMID:15322131	TAIR
			( GO:0009535 )					2006-05-09
		AT2G39730	protein binding	function	IPI	protein binding	Publication:501713255|PMID:15352244	NA
			( GO:0005515 )					2011-06-13
		AT2G39730.2	chloroplast thylakoid membrane	compartment	IDA	plastid | chloroplast | other membranes | other cytoplasmic components | other intracellular components	Publication:501713005|PMID:15322131	NA
			( GO:0009535 )					2008-10-08
		AT2G39730	stromule	compartment	IDA	plastid | other cytoplasmic components | other intracellular components	Publication:501719694|PMID:16923014	TAIR
			( GO:0010319 )					2008-01-28
		AT2G39730.3	chloroplast envelope	compartment	IDA	plastid | chloroplast | other cytoplasmic components | other intracellular components	Publication:501710686|PMID:12938931	NA
			( GO:0009941 )					2008-09-23
		AT2G39730.3	membrane	compartment	IDA	other membranes	Publication:501721401|PMID:17432890	NA
			( GO:0016020 )					2008-09-30
		AT2G39730	response to light stimulus	process	IEP	response to abiotic or biotic stimulus	Publication:3728|PMID:8819320	TAIR
			( GO:0009416 )					2003-01-29
		AT2G39730.1	membrane	compartment	IDA	other membranes	Publication:501721401|PMID:17432890	NA
			( GO:0016020 )					2008-09-30
		AT2G39730.3	chloroplast	compartment	IDA	chloroplast	Publication:501724486|PMID:18431481	NA
			( GO:0009507 )					2008-09-26
		AT2G39730.3	thylakoid	compartment	IDA	other intracellular components	Publication:501719172|PMID:16648217	NA
			( GO:0009579 )					2008-09-25
		AT2G39730	positive regulation of catalytic activity	process	IDA	other metabolic processes	Publication:501719264|PMID:16822862	NA
			( GO:0043085 )					2011-06-13
		AT2G39730.2	cell wall	compartment	IDA	cell wall	Publication:501718077|PMID:16287169	NA
			( GO:0005618 )					2008-09-24
		AT2G39730.2	membrane	compartment	IDA	other membranes	Publication:501721401|PMID:17432890	NA
			( GO:0016020 )					2008-09-30
		AT2G39730.1	chloroplast	compartment	IDA	chloroplast	Publication:501724486|PMID:18431481	NA
			( GO:0009507 )					2008-09-26
		AT2G39730	leaf senescence	process	IMP	developmental processes	Publication:501741159|PMID:21173027	TAIR
			( GO:0010150 )					2011-03-23
		AT2G39730.1	defense response to bacterium	process	IEP	response to stress | response to abiotic or biotic stimulus	Publication:501720163|PMID:17028151	NA
			( GO:0042742 )					2008-10-03
		AT2G39730	plastoglobule	compartment	IDA	plastid | chloroplast | other cytoplasmic components | other intracellular components	Publication:501718581|PMID:16461379	TAIR
			( GO:0010287 )					2006-12-21
		AT2G39730.1	nucleus	compartment	IDA	nucleus	Publication:501711432|PMID:14617066	NA
			( GO:0005634 )					2008-09-23
		AT2G39730.1	chloroplast stroma	compartment	IDA	plastid | chloroplast | other cytoplasmic components | other intracellular components	Publication:501728638|PMID:16207701	NA
			( GO:0009570 )					2008-09-24
		AT2G39730.1	chloroplast thylakoid membrane	compartment	IDA	plastid | chloroplast | other membranes | other cytoplasmic components | other intracellular components	Publication:501713005|PMID:15322131	NA
			( GO:0009535 )					2008-10-08
		AT2G39730.2	chloroplast thylakoid membrane	compartment	IDA	plastid | chloroplast | other membranes | other cytoplasmic components | other intracellular components	Publication:501711788|PMID:14729914	NA
			( GO:0009535 )					2008-10-08
		AT2G39730.1	thylakoid	compartment	IDA	other intracellular components	Publication:501727324|PMID:18633119	NA
			( GO:0009579 )					2008-09-26
		AT2G39730.3	chloroplast thylakoid membrane	compartment	IDA	plastid | chloroplast | other membranes | other cytoplasmic components | other intracellular components	Publication:501711788|PMID:14729914	NA
			( GO:0009535 )					2008-10-08
		AT2G39730.3	cell wall	compartment	IDA	cell wall	Publication:501718077|PMID:16287169	NA
			( GO:0005618 )					2008-09-24
		AT2G39730.2	defense response to bacterium	process	IEP	response to stress | response to abiotic or biotic stimulus	Publication:501720163|PMID:17028151	NA
			( GO:0042742 )					2008-10-03
		AT2G39730.1	chloroplast envelope	compartment	IDA	plastid | chloroplast | other cytoplasmic components | other intracellular components	Publication:501710686|PMID:12938931	NA
			( GO:0009941 )					2008-09-23
		AT2G39730.1	cell wall	compartment	IDA	cell wall	Publication:501718077|PMID:16287169	NA
			( GO:0005618 )					2008-09-24
		AT2G39730.1	chloroplast	compartment	IDA	chloroplast	Publication:501712079|PMID:15028209	NA
			( GO:0009507 )					2008-09-23
		AT2G39730.3	chloroplast thylakoid membrane	compartment	IDA	plastid | chloroplast | other membranes | other cytoplasmic components | other intracellular components	Publication:501713005|PMID:15322131	NA
			( GO:0009535 )					2008-10-08
		AT2G39730.1	chloroplast envelope	compartment	IDA	plastid | chloroplast | other cytoplasmic components | other intracellular components	Publication:501707066|PMID:12766230	NA
			( GO:0009941 )					2008-09-23
		AT2G39730.3	defense response to bacterium	process	IEP	response to stress | response to abiotic or biotic stimulus	Publication:501720163|PMID:17028151	NA
			( GO:0042742 )					2008-10-03
JN382017	AT1G64060	AT1G64060	regulation of stomatal movement	process	IMP	other cellular processes	Publication:501719967|PMID:16961732	TAIR
			( GO:0010119 )					2006-11-09
		AT1G64060	NAD(P)H oxidase activity	function	IMP	other enzyme activity	Publication:501734889|PMID:19726575	NA
			( GO:0016174 )					2010-01-27
		AT1G64060	oxidation-reduction process	process	IMP	other metabolic processes	Publication:501734889|PMID:19726575	NA
			( GO:0055114 )					2011-06-13
		AT1G64060	integral to plasma membrane	compartment	IMP	other membranes | plasma membrane	Publication:2663|PMID:9490748	TIGR
			( GO:0005887 )					2003-04-17
		AT1G64060	negative regulation of programmed cell death	process	IMP	other cellular processes	Publication:1546149|PMID:11756663	TAIR
			( GO:0043069 )					2005-10-27
		AT1G64060	NAD(P)H oxidase activity	function	TAS	other enzyme activity	Publication:501707070|PMID:12773379	NA
			( GO:0016174 )					2005-10-28
		AT1G64060	hydrogen peroxide biosynthetic process	process	IMP	other cellular processes | other metabolic processes	Publication:501719967|PMID:16961732	TAIR
			( GO:0050665 )					2006-11-09
		AT1G64060	reactive oxygen species metabolic process	process	IMP	other cellular processes | other metabolic processes	Publication:1546149|PMID:11756663	TIGR
			( GO:0072593 )					2011-04-08
		AT1G64060	defense response	process	IMP	response to stress	Publication:1546149|PMID:11756663	TIGR
			( GO:0006952 )					2003-04-17
		AT1G64060.1	plasma membrane	compartment	IDA	plasma membrane	Publication:501720929|PMID:17317660	NA
			( GO:0005886 )					2008-09-25
		AT1G64060	respiratory burst involved in defense response	process	IMP	response to stress | other metabolic processes	Publication:501728744|PMID:18790995	NA
			( GO:0002679 )					2009-03-10
		AT1G64060	defense response by callose deposition	process	IMP	response to stress	Publication:501728744|PMID:18790995	NA
			( GO:0052542 )					2009-03-10
		AT1G64060	ethylene mediated signaling pathway	process	TAS	signal transduction | other cellular processes	Publication:1404|PMID:10381874	NA
			( GO:0009873 )					2005-03-04
		AT1G64060	oxidation-reduction process	process	TAS	other metabolic processes	Publication:501707070|PMID:12773379	NA
			( GO:0055114 )					2011-06-13
		AT1G64060	response to ethylene stimulus	process	IMP	other biological processes	Publication:501719967|PMID:16961732	TAIR
			( GO:0009723 )					2006-11-09
		AT1G64060	abscisic acid mediated signaling pathway	process	TAS	signal transduction | other cellular processes	Publication:501707070|PMID:12773379	NA
			( GO:0009738 )					2005-10-28
JN382018	AT5G13420	AT5G13420	mitochondrion	compartment	IDA	mitochondria	Publication:501711651|PMID:14671022	NA
			( GO:0005739 )					2005-01-20
		AT5G13420	metabolic process	process	IEA	other metabolic processes	AnalysisReference:501739686	NA
			( GO:0008152 )					2011-06-13
		AT5G13420.1	response to cadmium ion	process	IEP	other biological processes	Publication:501718481|PMID:16502469	NA
			( GO:0046686 )					2010-05-25
		AT5G13420	sedoheptulose-7-phosphate:D-glyceraldehyde-3-phosphate glyceronetransferase activity	function	ISS	transferase activity	Communication:501714663	TIGR
			( GO:0004801 )					2003-09-24
		AT5G13420.1	sedoheptulose-7-phosphate:D-glyceraldehyde-3-phosphate glyceronetransferase activity	function	IEA	transferase activity	AnalysisReference:501739686	TAIR
			( GO:0004801 )					2010-09-13
		AT5G13420	metabolic process	process	ISS	other metabolic processes	Communication:501714663	NA
			( GO:0008152 )					2011-06-13
		AT5G13420.1	chloroplast stroma	compartment	IDA	plastid | chloroplast | other cytoplasmic components | other intracellular components	Publication:501728638|PMID:16207701	NA
			( GO:0009570 )					2008-09-24
		AT5G13420.1	catalytic activity	function	IEA	other enzyme activity	AnalysisReference:501739686	TAIR
			( GO:0003824 )					2010-09-13
		AT5G13420.1	chloroplast	compartment	IDA	chloroplast	Publication:501724486|PMID:18431481	NA
			( GO:0009507 )					2008-09-26
		AT5G13420.1	chloroplast	compartment	IDA	chloroplast	Publication:501712079|PMID:15028209	NA
			( GO:0009507 )					2008-09-23
JN382019	AT1G12370	AT1G12370	DNA photolyase activity	function	IDA	other enzyme activity	Publication:3456|PMID:8990208	TAIR
			( GO:0003913 )					2005-04-25
		AT1G12370	metabolic process	process	IDA	other metabolic processes	Publication:3436|PMID:9061951	NA
			( GO:0008152 )					2011-06-13
		AT1G12370	metabolic process	process	IDA	other metabolic processes	Publication:3456|PMID:8990208	NA
			( GO:0008152 )					2011-06-13
		AT1G12370	photoreactive repair	process	IMP	response to stress | DNA or RNA metabolism | other cellular processes	Publication:2172|PMID:9750104	TAIR
			( GO:0000719 )					2005-04-25
		AT1G12370	DNA photolyase activity	function	IDA	other enzyme activity	Publication:3436|PMID:9061951	TAIR
			( GO:0003913 )					2003-03-29
		AT1G12370	photoreactive repair	process	IMP	response to stress | DNA or RNA metabolism | other cellular processes	Publication:3436|PMID:9061951	TAIR
			( GO:0000719 )					2003-03-30
		AT1G12370	UV protection	process	IMP	response to abiotic or biotic stimulus	Publication:3456|PMID:8990208	TAIR
			( GO:0009650 )					2005-04-25
JN382020	AT4G24290	AT4G24290	molecular_function_unknown	function	ND	unknown molecular functions	Communication:501683652	TIGR
			( GO:0003674 )					2003-09-27
		AT4G24290.1	plasma membrane	compartment	IDA	plasma membrane	Publication:501720929|PMID:17317660	NA
			( GO:0005886 )					2008-09-25
		AT4G24290	biological_process_unknown	process	ND	unknown biological processes	Communication:501683652	TIGR
			( GO:0008150 )					2003-09-27
		AT4G24290.2	plasma membrane	compartment	IDA	plasma membrane	Publication:501720929|PMID:17317660	NA
			( GO:0005886 )					2008-09-25
JN382021	AT3G04470	AT3G04470	molecular_function_unknown	function	ND	unknown molecular functions	Communication:501683652	TIGR
			( GO:0003674 )					2003-10-04
		AT3G04470.1	plasma membrane	compartment	IDA	plasma membrane	Publication:501720929|PMID:17317660	NA
			( GO:0005886 )					2008-09-25
		AT3G04470	biological_process_unknown	process	ND	unknown biological processes	Communication:1345790	TAIR
			( GO:0008150 )					2006-10-19
JN382022	AT3G10985	AT3G10985	response to fungus	process	IEP	response to abiotic or biotic stimulus	Publication:501707694|PMID:12857840	TAIR
			( GO:0009620 )					2006-09-20
		AT3G10985	molecular_function_unknown	function	ND	unknown molecular functions	Communication:501683652	TIGR
			( GO:0003674 )					2003-10-06
		AT3G10985	response to stress	process	IEP	response to stress	Publication:2554|PMID:9617813	TAIR
			( GO:0006950 )					2003-05-06
		AT3G10985	aging	process	IEP	other biological processes	Publication:1276|PMID:10444084	TAIR
			( GO:0007568 )					2003-05-06
		AT3G10985	aging	process	IEP	other biological processes	Publication:1276|PMID:10444084	NA
			( GO:0007568 )					2003-05-06
		AT3G10985	response to stress	process	IEP	response to stress	Publication:2554|PMID:9617813	NA
			( GO:0006950 )					2003-05-06
		AT3G10985	molecular_function_unknown	function	ND	unknown molecular functions	Communication:1345790	TAIR
			( GO:0003674 )					2006-10-20
		AT3G10985	cellular_component_unknown	compartment	ND	unknown cellular components	Communication:1345790	TAIR
			( GO:0005575 )					2006-10-19
		AT3G10985	protein binding	function	IPI	protein binding	Publication:501729153|PMID:19000166	NA
			( GO:0005515 )					2011-06-13
JN382023	AT4G14960	AT4G14960.1	plasma membrane	compartment	IDA	plasma membrane	Publication:501722708|PMID:17644812	NA
			( GO:0005886 )					2008-09-26
		AT4G14960.1	membrane	compartment	IDA	other membranes	Publication:501721401|PMID:17432890	NA
			( GO:0016020 )					2008-09-30
		AT4G14960.1	nucleolus	compartment	IDA	nucleus | other intracellular components	Publication:501714224|PMID:15496452	NA
			( GO:0005730 )					2008-09-24
		AT4G14960.1	response to salt stress	process	IEP	response to stress | response to abiotic or biotic stimulus	Publication:501723430|PMID:17916636	NA
			( GO:0009651 )					2008-10-03
		AT4G14960	microtubule cytoskeleton organization	process	IMP	other cellular processes | cell organization and biogenesis	Publication:501716394|PMID:15998306	TAIR
			( GO:0000226 )					2005-11-11
		AT4G14960	structural constituent of cytoskeleton	function	ISS	structural molecule activity	Publication:5411|PMID:1498608	TAIR
			( GO:0005200 )					2003-05-06
		AT4G14960.2	cytosol	compartment	IDA	cytosol	Publication:501741191|PMID:21166475	NA
			( GO:0005829 )					2011-06-01
		AT4G14960.2	plasma membrane	compartment	IDA	plasma membrane	Publication:501722708|PMID:17644812	NA
			( GO:0005886 )					2008-09-26
		AT4G14960	cellular response to gravity	process	IMP	other cellular processes | response to abiotic or biotic stimulus	Publication:501735674|PMID:20018592	NA
			( GO:0071258 )					2010-02-08
		AT4G14960.2	membrane	compartment	IDA	other membranes	Publication:501721401|PMID:17432890	NA
			( GO:0016020 )					2008-09-30
		AT4G14960.2	response to salt stress	process	IEP	response to stress | response to abiotic or biotic stimulus	Publication:501723430|PMID:17916636	NA
			( GO:0009651 )					2008-10-03
		AT4G14960	microtubule	compartment	IDA	other intracellular components	Publication:501683626|PMID:12609049	TAIR
			( GO:0005874 )					2003-05-06
		AT4G14960.1	cell wall	compartment	IDA	cell wall	Publication:501718077|PMID:16287169	NA
			( GO:0005618 )					2008-09-24
		AT4G14960.2	vacuole	compartment	IDA	other cytoplasmic components | other intracellular components	Publication:501711987|PMID:14760709	NA
			( GO:0005773 )					2008-09-23
		AT4G14960.1	vacuole	compartment	IDA	other cytoplasmic components | other intracellular components	Publication:501711987|PMID:14760709	NA
			( GO:0005773 )					2008-09-23
		AT4G14960.2	nucleolus	compartment	IDA	nucleus | other intracellular components	Publication:501714224|PMID:15496452	NA
			( GO:0005730 )					2008-09-24
		AT4G14960	protein binding	function	IPI	protein binding	Publication:501730377|PMID:19452453	NA
			( GO:0005515 )					2009-10-29
		AT4G14960.2	cell wall	compartment	IDA	cell wall	Publication:501718077|PMID:16287169	NA
			( GO:0005618 )					2008-09-24
		AT4G14960	cytosol	compartment	IDA	cytosol	Publication:501724483|PMID:18433157	TAIR
			( GO:0005829 )					2009-05-04
		AT4G14960	tubulin complex	compartment	IDA	other intracellular components	Publication:501683626|PMID:12609049	TAIR
			( GO:0045298 )					2003-05-06
JN382024	AT1G04820	AT1G04820	structural constituent of cytoskeleton	function	ISS	structural molecule activity	Publication:5411|PMID:1498608	TAIR
			( GO:0005200 )					2003-05-06
		AT1G04820	cytosol	compartment	IDA	cytosol	Publication:501724483|PMID:18433157	TAIR
			( GO:0005829 )					2009-05-04
		AT1G04820	microtubule-based process	process	TAS	other cellular processes	Publication:5411|PMID:1498608	TAIR
			( GO:0007017 )					2003-05-06
		AT1G04820	cellular response to gravity	process	IMP	other cellular processes | response to abiotic or biotic stimulus	Publication:501735674|PMID:20018592	NA
			( GO:0071258 )					2010-02-08
		AT1G04820.1	plasma membrane	compartment	IDA	plasma membrane	Publication:501720929|PMID:17317660	NA
			( GO:0005886 )					2008-09-25
		AT1G04820.1	chloroplast	compartment	IDA	chloroplast	Publication:501712079|PMID:15028209	NA
			( GO:0009507 )					2008-09-23
		AT1G04820.1	cell wall	compartment	IDA	cell wall	Publication:501718077|PMID:16287169	NA
			( GO:0005618 )					2008-09-24
		AT1G04820.1	plasma membrane	compartment	IDA	plasma membrane	Publication:501712339|PMID:15060130	NA
			( GO:0005886 )					2008-09-23
		AT1G04820	tubulin complex	compartment	ISS	other intracellular components	Publication:5411|PMID:1498608	TAIR
			( GO:0045298 )					2003-05-06
		AT1G04820.1	response to cadmium ion	process	IEP	other biological processes	Publication:501718481|PMID:16502469	NA
			( GO:0046686 )					2010-05-25
		AT1G04820.1	vacuolar membrane	compartment	IDA	other membranes | other cytoplasmic components | other intracellular components	Publication:501720626|PMID:17151019	NA
			( GO:0005774 )					2011-01-25
